# Supplementary material for: Insights into the genome of Methylobacterium sp. NMS14P, a novel bacterium for growth promotion of maize, chili, and sugarcane
Source: PLoS One. 2023 Feb 7;18(2):e0281505. doi: 10.1371/journal.pone.0281505 (PMC9904496; doi:10.1371/journal.pone.0281505)
Supplement: S1 Table — (XLSX) [file pone.0281505.s007.xlsx]

## Sheet: Table
S1 Table. Number of reads before and after quality control (QC).
Sequencing platform	Raw reads	Trimming and filtering (%)	Remaining reads	Mean Phread score after QC	Mean read length after QC
Nanopore	572.35	16,721 (0.97)	555.629	9.3	5,394.2
Illumina	10,270,449	598,791 (0.94)	9,671,658	36	149

## Sheet: Figure
· The quality of Illumina reads after QC
					Reverse
		Forward				Reverse
· The quality of Nanopore reads after QC
