# Supplementary material for: Insights into the genome of Methylobacterium sp. NMS14P, a novel bacterium for growth promotion of maize, chili, and sugarcane
Source: PLoS One. 2023 Feb 7;18(2):e0281505. doi: 10.1371/journal.pone.0281505 (PMC9904496; doi:10.1371/journal.pone.0281505)
Supplement: S2 Table — (XLSX) [file pone.0281505.s008.xlsx]

## Sheet: Sheet1
S2 Table. Genome completeness and accuracy.
	NMS14P
BUSCO
Complete (%)	636 (99.5 %)
Complete and single-copy (%)	632 (98.9 %)
Complete and duplicated (%)	4 (0.6 %)
Fragmented (%)	2 (0.3 %)
Missing (%)	1 (0.2 %)
CheckM
Marker lineage	Methylobacterium (5)
Genomes	16
Markers	606
Marker sets	394
Completeness	99.75
Contamination	0.63
Strain heterogeneity	0.00
QUAST
Mapped reads (%)	14,704,999 (99.98 %)
Properly paired (%)	14,025,524 (95.36 %)
Singletons (%)	21 (1.43e-4 %)
Misjoint mates (%)	18,146 (0.12 %)
Avg. coverage depth	743
