# Supplementary material for: Insights into the genome of Methylobacterium sp. NMS14P, a novel bacterium for growth promotion of maize, chili, and sugarcane
Source: PLoS One. 2023 Feb 7;18(2):e0281505. doi: 10.1371/journal.pone.0281505 (PMC9904496; doi:10.1371/journal.pone.0281505)
Supplement: S3 Table — (XLSX) [file pone.0281505.s009.xlsx]

## Sheet: NMS14P_Annotation
S3 Table. Genome annotation of NMS14P.
Locus Tag	Type	PROKKA	KEGG		COG		NCBI-nr	RAST Server	CAZy
			KO	KEGG Description	COG ID	COG Description			CAZy_HMMER	CAZy_Hotpep	CAZy_DIAMOND	CAZy_Signalp
Chromosome
NMSCH_00001	CDS	chromosomal replication initiator protein	K02313	dnaA; chromosomal replication initiator protein	COG0593	DnaA; Chromosomal replication initiation ATPase DnaA	chromosomal replication initiator protein DnaA	Chromosomal replication initiator protein DnaA	-	-	-	-
NMSCH_00002	CDS	acetyl-CoA C-acetyltransferase	K00626	ACAT, atoB; acetyl-CoA C-acetyltransferase [EC:2.3.1.9]	COG0183	PaaJ; Acetyl-CoA acetyltransferase	acetyl-CoA C-acetyltransferase	3-ketoacyl-CoA thiolase (EC 2.3.1.16) @ Acetyl-CoA acetyltransferase (EC 2.3.1.9)	-	-	-	-
NMSCH_00003	CDS	hypothetical protein	-	-	-	-	hypothetical protein	hypothetical protein	-	-	-	-
NMSCH_00004	CDS	EAL domain, c-di-GMP-specific phosphodiesterase class I (or its enzymatically inactive variant)	-	-	COG2200	EAL; EAL domain, c-di-GMP-specific phosphodiesterase class I (or its enzymatically inactive variant)	hypothetical protein	EAL domain protein	-	-	-	-
NMSCH_00005	CDS	3-hydroxyacyl-CoA dehydrogenase / enoyl-CoA hydratase / 3-hydroxybutyryl-CoA epimerase	K01782	fadJ; 3-hydroxyacyl-CoA dehydrogenase / enoyl-CoA hydratase / 3-hydroxybutyryl-CoA epimerase [EC:1.1.1.35 4.2.1.17 5.1.2.3]	COG1024 | COG1250	-	enoyl-CoA hydratase/isomerase family protein	Enoyl-CoA hydratase [isoleucine degradation] (EC 4.2.1.17) / 3-hydroxyacyl-CoA dehydrogenase (EC 1.1.1.35) / 3-hydroxybutyryl-CoA epimerase (EC 5.1.2.3)	-	-	-	-
NMSCH_00006	CDS	LysR family transcriptional regulator	-	-	-	-	LysR family transcriptional regulator	Transcriptional regulator, LysR family	-	-	-	-
NMSCH_00007	CDS	amino acid ABC transporter substrate-binding protein, PAAT family	K10001	gltI, aatJ; glutamate/aspartate transport system substrate-binding protein	COG0834	HisJ; ABC-type amino acid transport/signal transduction system, periplasmic component/domain	amino acid ABC transporter substrate-binding protein	Glutamate/aspartate ABC transporter, substrate-binding protein GltI (TC 3.A.1.3.4)	-	-	-	-
NMSCH_00008	CDS	aminotransferase class I/II-fold pyridoxal phosphate-dependent enzyme	K01620	ltaE; threonine aldolase [EC:4.1.2.48]	COG2008	GLY1; Threonine aldolase	aminotransferase class I/II-fold pyridoxal phosphate-dependent enzyme	Low-specificity L-threonine aldolase (EC 4.1.2.48)	-	-	-	-
NMSCH_00009	CDS	MULTISPECIES: 3'-5' exonuclease	K02342	dnaQ; DNA polymerase III subunit epsilon [EC:2.7.7.7]	COG0847	DnaQ; DNA polymerase III, epsilon subunit or related 3'-5' exonuclease	3'-5' exonuclease	DNA polymerase III epsilon subunit	-	-	-	-
NMSCH_00010	CDS	NAD-dependent DNA ligase LigA	K01972	E6.5.1.2, ligA, ligB; DNA ligase (NAD+) [EC:6.5.1.2]	COG0272	Lig; NAD-dependent DNA ligase	NAD-dependent DNA ligase LigA	DNA ligase (NAD(+)) (EC 6.5.1.2)	-	-	-	-
NMSCH_00011	CDS	MFS transporter	K08218	ampG; MFS transporter, PAT family, beta-lactamase induction signal transducer AmpG	-	-	MFS transporter	hypothetical protein	-	-	-	-
NMSCH_00012	CDS	4'-phosphopantetheinyl transferase	K06133	LYS5, acpT; 4'-phosphopantetheinyl transferase [EC:2.7.8.-]	-	-	4'-phosphopantetheinyl transferase superfamily protein	4'-phosphopantetheinyl transferase (EC 2.7.8.-)	-	-	-	-
NMSCH_00013	tRNA	tRNA-Pro(cgg)	-	-	-	-	hypothetical protein	tRNA-Pro-CGG	-	-	-	-
NMSCH_00014	CDS	Restriction endonuclease	-	-	-	-	restriction endonuclease	hypothetical protein	-	-	-	-
NMSCH_00015	CDS	Methyltransferase domain-containing protein	-	-	-	-	class I SAM-dependent methyltransferase	hypothetical protein	-	-	-	-
NMSCH_00016	CDS	hypothetical protein	-	-	-	-	hypothetical protein	hypothetical protein	-	-	-	-
NMSCH_00017	CDS	Queuine tRNA-ribosyltransferase	K00773	tgt; queuine tRNA-ribosyltransferase [EC:2.4.2.29]	COG0343	Tgt; Queuine/archaeosine tRNA-ribosyltransferase	tRNA guanosine(34) transglycosylase Tgt	Queuine tRNA-ribosyltransferase (EC 2.4.2.29)	-	-	-	-
NMSCH_00018	CDS	tRNA preQ1(34) S-adenosylmethionine ribosyltransferase-isomerase QueA	K07568	queA; S-adenosylmethionine:tRNA ribosyltransferase-isomerase [EC:2.4.99.17]	COG0809	QueA; S-adenosylmethionine:tRNA-ribosyltransferase-isomerase (queuine synthetase)	tRNA preQ1(34) S-adenosylmethionine ribosyltransferase-isomerase QueA	S-adenosylmethionine:tRNA ribosyltransferase-isomerase (EC 2.4.99.17)	-	-	-	-
NMSCH_00019	CDS	hypothetical protein	-	-	-	-	hypothetical protein	hypothetical protein	-	-	-	-
NMSCH_00020	CDS	hypothetical protein	-	-	-	-	hypothetical protein	hypothetical protein	-	-	-	-
NMSCH_00021	CDS	cation diffusion facilitator family transporter	-	-	COG0053	FieF; Divalent metal cation (Fe/Co/Zn/Cd) efflux pump	cation diffusion facilitator family transporter	Cobalt-zinc-cadmium resistance protein	-	-	-	-
NMSCH_00022	CDS	sulfur acquisition oxidoreductase, SfnB family	-	-	COG1960	CaiA; Acyl-CoA dehydrogenase related to the alkylation response protein AidB	SfnB family sulfur acquisition oxidoreductase	Acyl-CoA dehydrogenase; probable dibenzothiophene desulfurization enzyme	-	-	-	-
NMSCH_00023	CDS	FMNH2-dependent dimethyl sulfone monooxygenase	K17228	sfnG; dimethylsulfone monooxygenase [EC:1.14.14.35]	COG2141	SsuD; Flavin-dependent oxidoreductase, luciferase family (includes alkanesulfonate monooxygenase SsuD and methylene tetrahydromethanopterin reductase)	dimethyl sulfone monooxygenase SfnG	Coenzyme F420-dependent N5,N10-methylene tetrahydromethanopterin reductase and related flavin-dependent oxidoreductases; sulfonate monooxygenase	-	-	-	-
NMSCH_00024	CDS	surfeit locus 1 family protein	K14998	SURF1, SHY1; surfeit locus 1 family protein	COG3346	Shy1; Cytochrome oxidase assembly protein ShyY1	SURF1 family protein	Cytochrome oxidase biogenesis protein Surf1, facilitates heme A insertion	-	-	-	-
NMSCH_00025	CDS	hypothetical protein	-	-	COG5349	Uncharacterized conserved protein, DUF983 family	hypothetical protein	hypothetical protein	-	-	-	-
NMSCH_00026	CDS	cytochrome c oxidase subunit 3	K02276	coxC, ctaE; cytochrome c oxidase subunit III [EC:7.1.1.9]	COG1845	CyoC; Heme/copper-type cytochrome/quinol oxidase, subunit 3	cytochrome c oxidase subunit 3	Cytochrome c oxidase polypeptide III (EC 1.9.3.1)	-	-	-	-
NMSCH_00027	CDS	cytochrome c oxidase assembly protein subunit 11	K02258	COX11, ctaG; cytochrome c oxidase assembly protein subunit 11	COG3175	COX11; Cytochrome c oxidase assembly protein Cox11	cytochrome c oxidase assembly protein	Cytochrome oxidase biogenesis protein Cox11-CtaG, copper delivery to Cox1	-	-	-	-
NMSCH_00028	CDS	carbon monoxide dehydrogenase	-	-	-	-	hypothetical protein	Cytochrome oxidase locus protein CoxF	-	-	-	-
NMSCH_00029	CDS	protoheme IX farnesyltransferase	K02257	COX10, ctaB, cyoE; heme o synthase [EC:2.5.1.141]	COG0109	CyoE; Polyprenyltransferase (heme O synthase)	heme o synthase	Heme O synthase, protoheme IX farnesyltransferase, COX10-CtaB	-	-	-	-
NMSCH_00030	CDS	cytochrome c oxidase subunit 1	K02274	coxA, ctaD; cytochrome c oxidase subunit I [EC:7.1.1.9]	COG0843	CyoB; Heme/copper-type cytochrome/quinol oxidase, subunit 1	cytochrome c oxidase subunit I	Cytochrome c oxidase polypeptide I (EC 1.9.3.1)	-	-	-	-
NMSCH_00031	CDS	cytochrome B561	K02275	coxB, ctaC; cytochrome c oxidase subunit II [EC:7.1.1.9]	COG1622	CyoA; Heme/copper-type cytochrome/quinol oxidase, subunit 2	cytochrome c oxidase subunit II	Cytochrome c oxidase polypeptide II (EC 1.9.3.1)	-	-	-	-
NMSCH_00032	CDS	FdhD protein	K02379	fdhD; FdhD protein	COG1526	FdhD; Formate dehydrogenase assembly factor FdhD, a sulfurtransferase	formate dehydrogenase accessory sulfurtransferase FdhD	Sulfur carrier protein FdhD	-	-	-	-
NMSCH_00033	CDS	hypothetical protein	-	-	-	-	hypothetical protein	hypothetical protein	-	-	-	-
NMSCH_00034	CDS	glutamate synthase (NADPH/NADH) large chain	K00265	gltB; glutamate synthase (NADPH) large chain [EC:1.4.1.13]	COG0067 | COG0069 | COG0070	-	glutamate synthase large subunit	Glutamate synthase [NADPH] large chain (EC 1.4.1.13)	-	-	-	-
NMSCH_00035	CDS	glutamate synthase (NADPH/NADH) small chain	K00266	gltD; glutamate synthase (NADPH) small chain [EC:1.4.1.13]	COG0493	GltD; NADPH-dependent glutamate synthase beta chain or related oxidoreductase	glutamate synthase subunit beta	Glutamate synthase [NADPH] small chain (EC 1.4.1.13)	-	-	-	-
NMSCH_00036	CDS	hypothetical protein	K09795	K09795; uncharacterized protein	-	-	DUF459 domain-containing protein	probable periplasmic protein Cj0610c {imported} - Campylobacter jejuni (strain NCTC 11168)	-	-	-	-
NMSCH_00037	tRNA	tRNA-Ala(ggc)	-	-	-	-	hypothetical protein	hypothetical protein	-	-	-	-
NMSCH_00038	CDS	UDP-glucose 4-epimerase	K01784	galE, GALE; UDP-glucose 4-epimerase [EC:5.1.3.2]	COG1087	GalE; UDP-glucose 4-epimerase	hypothetical protein	UDP-glucose 4-epimerase (EC 5.1.3.2)	-	-	-	-
NMSCH_00039	CDS	UTP--glucose-1-phosphate uridylyltransferase	K00963	UGP2, galU, galF; UTP--glucose-1-phosphate uridylyltransferase [EC:2.7.7.9]	COG1210	GalU; UTP-glucose-1-phosphate uridylyltransferase	UTP--glucose-1-phosphate uridylyltransferase GalU	UTP--glucose-1-phosphate uridylyltransferase (EC 2.7.7.9)	-	-	-	-
NMSCH_00040	misc_RNA	suhB	-	-	-	-	hypothetical protein	hypothetical protein	-	-	-	-
NMSCH_00041	CDS	N-formylglutamate amidohydrolase	-	-	COG3741	HutG; N-formylglutamate amidohydrolase	hypothetical protein	N-formylglutamate deformylase (EC 3.5.1.68)	-	-	-	-
NMSCH_00042	CDS	MFS transporter	K13589	cpdR; two-component system, cell cycle response regulator CpdR	COG2204	AtoC; DNA-binding transcriptional response regulator, NtrC family, contains REC, AAA-type ATPase, and a Fis-type DNA-binding domains	hypothetical protein	Response regulator	-	-	-	-
NMSCH_00043	CDS	glutaredoxin	K03676	grxC, GLRX, GLRX2; glutaredoxin 3	COG0695	GrxC; Glutaredoxin	glutaredoxin 3	Glutaredoxin 3	-	-	-	-
NMSCH_00044	CDS	amidohydrolase	K11206	NIT1, ybeM; deaminated glutathione amidase [EC:3.5.1.128]	COG0388	Nit2; Omega-amidase YafV/Nit2, hydrolyzes alpha-ketoglutaramate	carbon-nitrogen hydrolase family protein	FIG147869: Carbon-nitrogen hydrolase	-	-	-	-
NMSCH_00045	CDS	hypothetical protein	-	-	-	-	DUF1178 family protein	FIG004851: hypothetical protein	-	-	-	-
NMSCH_00046	CDS	Disulfide bond formation protein DsbB	-	-	COG1495	DsbB; Disulfide bond formation protein DsbB	disulfide bond formation protein B	Periplasmic thiol:disulfide oxidoreductase DsbB, required for DsbA reoxidation	-	-	-	-
NMSCH_00047	CDS	membrane protein YqaA, SNARE-associated domain	-	-	COG1238	YgaA; Uncharacterized membrane protein YqaA, VTT domain	DedA family protein	FIG139438: lipoprotein B	-	-	-	-
NMSCH_00048	tRNA	tRNA-Leu(caa)	-	-	-	-	hypothetical protein	tRNA-Leu-CAA	-	-	-	-
NMSCH_00049	CDS	NAD(P)-binding protein	K18208	RNLS; renalase [EC:1.6.3.5]	-	-	NAD(P)-binding protein	Renalase (EC 1.6.3.5), oxidases 1,2-dihydro- and 1,6-dihydro- beta-NAD(P)H isomers back to NAD(P)	-	-	-	-
NMSCH_00050	CDS	Acetoin utilization protein AcuC	-	-	COG0123	AcuC; Acetoin utilization deacetylase AcuC or a related deacetylase	histone deacetylase superfamily	Deacetylases, including yeast histone deacetylase and acetoin utilization protein	-	-	-	-
NMSCH_00051	CDS	hypothetical protein	-	-	-	-	hypothetical protein	hypothetical protein	-	-	-	-
NMSCH_00052	CDS	hypothetical protein	-	-	-	-	hypothetical protein	Bsr4462 protein	-	-	-	-
NMSCH_00053	CDS	2-dehydro-3-deoxyphosphogalactonate aldolase	K01631	dgoA; 2-dehydro-3-deoxyphosphogalactonate aldolase [EC:4.1.2.21]	COG0800	Eda; 2-keto-3-deoxy-6-phosphogluconate aldolase	2-dehydro-3-deoxy-6-phosphogalactonate aldolase	2-dehydro-3-deoxyphosphogalactonate aldolase (EC 4.1.2.21)	-	-	-	-
NMSCH_00054	CDS	putative 2-dehydro-3-deoxygalactonokinase DgoK1	K00883	dgoK; 2-dehydro-3-deoxygalactonokinase [EC:2.7.1.58]	-	-	2-dehydro-3-deoxygalactonokinase	2-dehydro-3-deoxygalactonokinase (EC 2.7.1.58)	-	-	-	-
NMSCH_00055	CDS	ABC transporter ATP-binding protein	K01995	livG; branched-chain amino acid transport system ATP-binding protein	COG0411	LivG; ABC-type branched-chain amino acid transport system, ATPase component LivG	ABC transporter ATP-binding protein	Broad-specificity amino acid ABC transporter, ATP-binding protein 1	-	-	-	-
NMSCH_00056	CDS	amino acid/amide ABC transporter ATP-binding protein 2, HAAT family	K01996	livF; branched-chain amino acid transport system ATP-binding protein	COG0410	LivF; ABC-type branched-chain amino acid transport system, ATPase component LivF	ABC transporter ATP-binding protein	Broad-specificity amino acid ABC transporter, ATP-binding protein 2	-	-	-	-
NMSCH_00057	CDS	amino acid/amide ABC transporter substrate-binding protein (HAAT family)	K01999	livK; branched-chain amino acid transport system substrate-binding protein	COG0683	LivK; ABC-type branched-chain amino acid transport system, periplasmic component	ABC transporter substrate-binding protein	Broad-specificity amino acid ABC transporter, substrate-binding protein	-	-	-	-
NMSCH_00058	CDS	amino acid/amide ABC transporter membrane protein 1, HAAT family	K01997	livH; branched-chain amino acid transport system permease protein	COG0559	LivH; Branched-chain amino acid ABC-type transport system, permease component	hypothetical protein	Broad-specificity amino acid ABC transporter, permease protein 1	-	-	-	-
NMSCH_00059	CDS	amino acid/amide ABC transporter membrane protein 2, HAAT family	K01998	livM; branched-chain amino acid transport system permease protein	COG4177	LivM; ABC-type branched-chain amino acid transport system, permease component	branched-chain amino acid ABC transporter permease	Broad-specificity amino acid ABC transporter, permease protein 2	-	-	-	-
NMSCH_00060	CDS	hypothetical protein	-	-	-	-	hypothetical protein	hypothetical protein	-	-	-	-
NMSCH_00061	CDS	DNA mismatch repair protein MutL	K03572	mutL; DNA mismatch repair protein MutL	COG0323	MutL; DNA mismatch repair ATPase MutL	DNA mismatch repair endonuclease MutL	DNA mismatch repair protein MutL	-	-	-	-
NMSCH_00062	CDS	NAD(P)-dependent dehydrogenase, short-chain alcohol dehydrogenase family	-	-	-	-	glucose 1-dehydrogenase	Oxidoreductase, short-chain dehydrogenase/reductase family	-	-	-	-
NMSCH_00063	CDS	acyl-CoA synthetase	K00666	K00666; fatty-acyl-CoA synthase [EC:6.2.1.-]	COG0318	MenE/FadK; O-succinylbenzoic acid-CoA ligase MenE or related acyl-CoA synthetase (AMP-forming)	AMP-binding protein	Acyl--CoA ligase	-	-	-	-
NMSCH_00064	CDS	MULTISPECIES: phasin family protein	-	-	-	-	phasin family protein	hypothetical protein	-	-	-	-
NMSCH_00065	CDS	alpha/beta hydrolase	-	-	-	-	alpha/beta hydrolase	Hydrolase, alpha/beta fold family	-	-	-	-
NMSCH_00066	CDS	XRE family transcriptional regulator	-	-	-	-	helix-turn-helix domain-containing protein	DNA-binding protein	-	-	-	-
NMSCH_00067	CDS	cupin	K11312	K11312; cupin 2 domain-containing protein	-	-	cupin domain-containing protein	hypothetical protein	-	-	-	-
NMSCH_00068	CDS	16S rRNA (guanine966-N2)-methyltransferase	K08316	rsmD; 16S rRNA (guanine966-N2)-methyltransferase [EC:2.1.1.171]	COG0742	RsmD; 16S rRNA G966 N2-methylase RsmD	16S rRNA (guanine(966)-N(2))-methyltransferase RsmD	16S rRNA (guanine(966)-N(2))-methyltransferase (EC 2.1.1.171)	-	-	-	-
NMSCH_00069	CDS	pseudouridine synthase	K06178	rluB; 23S rRNA pseudouridine2605 synthase [EC:5.4.99.22]	-	-	hypothetical protein	LSU rRNA pseudouridine(2605) synthase (EC 5.4.99.22) / Transcription termination factor rho-like domain	-	-	-	-
NMSCH_00070	CDS	membrane protein	-	-	COG5487	YtjA; Uncharacterized membrane protein YtjA, UPF0391 family	DUF1328 domain-containing protein	UPF0391 membrane protein YtjA	-	-	-	-
NMSCH_00071	CDS	hypothetical protein	-	-	-	-	CsbD family protein	UPF0337 protein Pfl_4351	-	-	-	-
NMSCH_00072	CDS	CMP deaminase	K11991	tadA; tRNA(adenine34) deaminase [EC:3.5.4.33]	COG0590	TadA; tRNA(Arg) A34 adenosine deaminase TadA	nucleoside deaminase	tRNA-specific adenosine-34 deaminase (EC 3.5.4.33)	-	-	-	-
NMSCH_00073	CDS	SDR family oxidoreductase	-	-	COG0300	YqjQ; Short-chain dehydrogenase	hypothetical protein	Short-chain dehydrogenase, associated with 2-hydroxychromene-2-carboxylate isomerase family protein	-	-	-	-
NMSCH_00074	CDS	MULTISPECIES: outer membrane beta-barrel protein	-	-	-	-	outer membrane beta-barrel protein	Outer membrane protein/protective antigen OMA87	-	-	-	-
NMSCH_00075	CDS	MucR family transcriptional regulator	-	-	-	-	MucR family transcriptional regulator	hypothetical protein	-	-	-	-
NMSCH_00076	CDS	Inner membrane transport protein YdhP	K19577	ydhP; MFS transporter, DHA1 family, inner membrane transport protein	COG2814	AraJ; Predicted arabinose efflux permease AraJ, MFS family	MFS transporter	Arabinose efflux permease	-	-	-	-
NMSCH_00077	CDS	NAD-glutamate dehydrogenase	K15371	GDH2; glutamate dehydrogenase [EC:1.4.1.2]	COG2902	Gdh2; NAD-specific glutamate dehydrogenase	NAD-glutamate dehydrogenase	NAD-specific glutamate dehydrogenase (EC 1.4.1.2), large form	-	-	-	-
NMSCH_00078	CDS	winged helix-turn-helix transcriptional regulator	-	-	-	-	MarR family winged helix-turn-helix transcriptional regulator	Transcriptional regulator, MarR family	-	-	-	-
NMSCH_00079	CDS	MFS transporter	-	-	COG2271	UhpC; Sugar phosphate permease	MFS transporter	Uncharacterized MFS-type transporter	-	-	-	-
NMSCH_00080	CDS	MFS transporter, DHA1 family, bicyclomycin/chloramphenicol resistance protein	K07552	bcr, tcaB; MFS transporter, DHA1 family, multidrug resistance protein	COG2814	AraJ; Predicted arabinose efflux permease AraJ, MFS family	MFS transporter, DHA1 family, bicyclomycin/chloramphenicol resistance protein	MFS family multidrug efflux protein, similarity to bicyclomycin resistance protein Bcr	-	-	-	-
NMSCH_00081	CDS	DoxX family protein	K15977	K15977; putative oxidoreductase	-	-	hypothetical protein	putative membrane protein	-	-	-	-
NMSCH_00082	CDS	drug resistance transporter, EmrB/QacA subfamily	-	-	COG2814	AraJ; Predicted arabinose efflux permease AraJ, MFS family	drug resistance transporter, EmrB/QacA subfamily	Uncharacterized MFS-type transporter	-	-	-	-
NMSCH_00083	CDS	Protein of unknown function	-	-	-	-	DUF3313 domain-containing protein	hypothetical protein	-	-	-	-
NMSCH_00084	CDS	IMP dehydrogenase	K00088	IMPDH, guaB; IMP dehydrogenase [EC:1.1.1.205]	COG0516 | COG0517	-	IMP dehydrogenase	Inosine-5'-monophosphate dehydrogenase (EC 1.1.1.205) / CBS domain	-	-	-	-
NMSCH_00085	CDS	2-dehydropantoate 2-reductase	K00077	panE, apbA; 2-dehydropantoate 2-reductase [EC:1.1.1.169]	COG1893	PanE; Ketopantoate reductase	2-dehydropantoate 2-reductase	2-dehydropantoate 2-reductase (EC 1.1.1.169)	-	-	-	-
NMSCH_00086	CDS	Sequence 1941 from patent US	-	-	-	-	hypothetical protein	hypothetical protein	-	-	-	-
NMSCH_00087	CDS	16S rRNA (cytosine967-C5)-methyltransferase	K03500	rsmB, sun; 16S rRNA (cytosine967-C5)-methyltransferase [EC:2.1.1.176]	COG0144	RsmB; 16S rRNA C967 or C1407 C5-methylase, RsmB/RsmF family	16S rRNA (cytosine967-C5)-methyltransferase	16S ribosomal RNA m(5)C 967 methyltransferase	-	-	-	-
NMSCH_00088	CDS	Acetyl esterase/lipase	-	-	-	-	alpha/beta hydrolase	Twin-arginine translocation pathway signal sequence domain protein	-	-	-	-
NMSCH_00089	CDS	peptide ABC transporter permease	-	-	-	-	peptide ABC transporter permease	hypothetical protein	-	-	-	-
NMSCH_00090	CDS	hypothetical protein	-	-	-	-	DUF2937 family protein	Methyl-accepting chemotaxis protein	-	-	-	-
NMSCH_00091	CDS	WD-40 repeat-containing protein	-	-	COG2319	WD40; WD40 repeat	hypothetical protein	WD40 repeat domain-containing protein	-	-	-	-
NMSCH_00092	CDS	hypothetical protein	-	-	COG3619	YoaK; Uncharacterized membrane protein YoaK, UPF0700 family	DUF1275 domain-containing protein	putative membrane protein	-	-	-	-
NMSCH_00093	CDS	response regulator receiver protein	-	-	COG2204	AtoC; DNA-binding transcriptional response regulator, NtrC family, contains REC, AAA-type ATPase, and a Fis-type DNA-binding domains	response regulator	COG0784: FOG: CheY-like receiver	-	-	-	-
NMSCH_00094	CDS	photosystem reaction center subunit H	-	-	-	-	hypothetical protein	hypothetical protein	-	-	-	-
NMSCH_00095	CDS	Protein of unknown function	-	-	-	-	DUF2939 domain-containing protein	hypothetical protein	-	-	-	-
NMSCH_00096	CDS	RNA pyrophosphohydrolase	K08311	nudH; putative (di)nucleoside polyphosphate hydrolase [EC:3.6.1.-]	COG0494	MutT; 8-oxo-dGTP pyrophosphatase MutT and related house-cleaning NTP pyrophosphohydrolases, NUDIX family	RNA pyrophosphohydrolase	Adenosine (5')-pentaphospho-(5'')-adenosine pyrophosphohydrolase	-	-	-	-
NMSCH_00097	CDS	divergent polysaccharide deacetylase family protein	K09798	K09798; uncharacterized protein	-	-	divergent polysaccharide deacetylase family protein	hypothetical protein	-	-	-	-
NMSCH_00098	CDS	peptidase S41	K03797	E3.4.21.102, prc, ctpA; carboxyl-terminal processing protease [EC:3.4.21.102]	COG0793	CtpA; C-terminal processing protease CtpA/Prc, contains a PDZ domain	S41 family peptidase	Carboxyl-terminal protease (EC 3.4.21.102)	-	-	-	-
NMSCH_00099	CDS	septal ring factor EnvC (AmiA/AmiB activator)	K22719	envC; murein hydrolase activator	COG4942	EnvC; Septal ring factor EnvC, activator of murein hydrolases AmiA and AmiB	Peptidase M23	Peptidase M23B precursor	-	-	-	-
NMSCH_00100	CDS	Ribosomal RNA large subunit methyltransferase H	K00783	rlmH; 23S rRNA (pseudouridine1915-N3)-methyltransferase [EC:2.1.1.177]	COG1576	RlmH; 23S rRNA pseudoU1915 N3-methylase RlmH	23S rRNA (pseudouridine(1915)-N(3))-methyltransferase RlmH	23S rRNA (pseudouridine(1915)-N(3))-methyltransferase (EC 2.1.1.177)	-	-	-	-
NMSCH_00101	CDS	MULTISPECIES: ribosome silencing factor	K09710	ybeB; ribosome-associated protein	COG0799	RsfS; Ribosomal silencing factor RsfS, regulates association of 30S and 50S subunits	ribosome-associated protein IOJAP	Ribosomal silencing factor RsfA	-	-	-	-
NMSCH_00102	CDS	nicotinate-nucleotide adenylyltransferase	K00969	nadD; nicotinate-nucleotide adenylyltransferase [EC:2.7.7.18]	COG1057	NadD; Nicotinate-nucleotide adenylyltransferase NadD	nicotinate (nicotinamide) nucleotide adenylyltransferase	hypothetical protein	-	-	-	-
NMSCH_00103	CDS	glutamate-5-semialdehyde dehydrogenase	K00147	proA; glutamate-5-semialdehyde dehydrogenase [EC:1.2.1.41]	COG0014	ProA; Gamma-glutamyl phosphate reductase	glutamate-5-semialdehyde dehydrogenase	hypothetical protein	-	-	-	-
NMSCH_00104	CDS	glutamate 5-kinase	K00931	proB; glutamate 5-kinase [EC:2.7.2.11]	COG0263	ProB; Glutamate 5-kinase	glutamate 5-kinase	Glutamate 5-kinase (EC 2.7.2.11) / RNA-binding C-terminal domain PUA	-	-	-	-
NMSCH_00105	CDS	GTPase Obg	K03979	obgE, cgtA, MTG2; GTPase [EC:3.6.5.-]	COG0536	Obg; GTPase involved in cell partioning and DNA repair	GTPase ObgE	GTP-binding protein Obg	-	-	-	-
NMSCH_00106	CDS	Protein N-acetyltransferase, RimJ/RimL family	-	-	COG1670	RimL; Protein N-acetyltransferase, RimJ/RimL family	GNAT family N-acetyltransferase	50S ribosomal protein acetyltransferase	-	-	-	-
NMSCH_00107	CDS	50S ribosomal protein L27	K02899	RP-L27, MRPL27, rpmA; large subunit ribosomal protein L27	COG0211	RpmA; Ribosomal protein L27	50S ribosomal protein L27	LSU ribosomal protein L27p	-	-	-	-
NMSCH_00108	CDS	50S ribosomal protein L21	K02888	RP-L21, MRPL21, rplU; large subunit ribosomal protein L21	COG0261	RplU; Ribosomal protein L21	50S ribosomal protein L21	LSU ribosomal protein L21p	-	-	-	-
NMSCH_00109	CDS	hypothetical protein	-	-	-	-	hypothetical protein	hypothetical protein	-	-	-	-
NMSCH_00110	CDS	Polyisoprenoid-binding protein YceI	-	-	COG2353	YceI; Polyisoprenoid-binding periplasmic protein YceI	YceI family protein	COG2353: Uncharacterized conserved protein	-	-	-	-
NMSCH_00111	CDS	ATP-dependent DNA helicase RuvA	K03550	ruvA; holliday junction DNA helicase RuvA [EC:3.6.4.12]	COG0632	RuvA; Holliday junction resolvasome RuvABC DNA-binding subunit	Holliday junction branch migration protein RuvA	Holliday junction ATP-dependent DNA helicase RuvA (EC 3.6.4.12)	-	-	-	-
NMSCH_00112	CDS	bacterioferritin	K03594	bfr; bacterioferritin [EC:1.16.3.1]	COG2193	Bfr; Bacterioferritin (cytochrome b1)	bacterioferritin	Bacterioferritin (EC 1.16.3.1)	-	-	-	-
NMSCH_00113	CDS	dihydrodipicolinate reductase	K00215	dapB; 4-hydroxy-tetrahydrodipicolinate reductase [EC:1.17.1.8]	COG0289	DapB; 4-hydroxy-tetrahydrodipicolinate reductase	4-hydroxy-tetrahydrodipicolinate reductase	4-hydroxy-tetrahydrodipicolinate reductase (EC 1.17.1.8)	-	-	-	-
NMSCH_00114	CDS	2,3-bisphosphoglycerate-dependent phosphoglycerate mutase	K01834	PGAM, gpmA; 2,3-bisphosphoglycerate-dependent phosphoglycerate mutase [EC:5.4.2.11]	COG0588	GpmA; Phosphoglycerate mutase (BPG-dependent)	2,3-bisphosphoglycerate-dependent phosphoglycerate mutase	Phosphoglycerate mutase (EC 5.4.2.11)	-	-	-	-
NMSCH_00115	CDS	alkylated DNA repair protein (DNA oxidative demethylase)	K03919	alkB; DNA oxidative demethylase [EC:1.14.11.33]	COG3145	AlkB; Alkylated DNA repair dioxygenase AlkB	alpha-ketoglutarate-dependent dioxygenase AlkB	Alpha-ketoglutarate-dependent dioxygenase AlkB (EC 1.14.11.33)	-	-	-	-
NMSCH_00116	CDS	hypothetical protein	-	-	-	-	DUF817 family protein	Uncharacterized membrane protein YoaT	-	-	-	-
NMSCH_00117	CDS	hypothetical protein	-	-	-	-	hypothetical protein	hypothetical protein	-	-	-	-
NMSCH_00118	CDS	gamma-glutamyltranspeptidase/glutathione hydrolase	K00681	ggt; gamma-glutamyltranspeptidase / glutathione hydrolase [EC:2.3.2.2 3.4.19.13]	COG0405	Ggt; Gamma-glutamyltranspeptidase	gamma-glutamyltransferase family protein	Gamma-glutamyltranspeptidase (EC 2.3.2.2) @ Glutathione hydrolase (EC 3.4.19.13)	-	-	-	-
NMSCH_00119	CDS	hypothetical protein	-	-	-	-	hypothetical protein	hypothetical protein	-	-	-	-
NMSCH_00120	CDS	hypothetical protein	-	-	-	-	hypothetical protein	hypothetical protein	-	-	-	-
NMSCH_00121	CDS	aspartate-semialdehyde dehydrogenase	K00133	asd; aspartate-semialdehyde dehydrogenase [EC:1.2.1.11]	COG0136	Asd; Aspartate-semialdehyde dehydrogenase	aspartate-semialdehyde dehydrogenase	Aspartate-semialdehyde dehydrogenase (EC 1.2.1.11)	-	-	-	-
NMSCH_00122	CDS	hypothetical protein	-	-	-	-	DUF2312 domain-containing protein	hypothetical protein	-	-	-	-
NMSCH_00123	CDS	hypothetical protein	K09948	K09948; uncharacterized protein	COG3492	Uncharacterized conserved protein, DUF1244 family	DUF1244 domain-containing protein	protein of unknown function DUF1244	-	-	-	-
NMSCH_00124	CDS	N-formylglutamate amidohydrolase	-	-	COG3931	HutG2; Predicted N-formylglutamate amidohydrolase	N-formylglutamate amidohydrolase	hypothetical protein	-	-	-	-
NMSCH_00125	CDS	glycerate 2-kinase	K11529	gck, gckA, GLYCTK; glycerate 2-kinase [EC:2.7.1.165]	COG2379	GckA; Glycerate-2-kinase	glycerate 2-kinase	D-glycerate 2-kinase (EC 2.7.1.165)	-	-	-	-
NMSCH_00126	CDS	hypothetical protein	-	-	COG5480	Uncharacterized membrane protein	DUF1036 domain-containing protein	protein of unknown function DUF1036	-	-	-	-
NMSCH_00127	CDS	pyruvate kinase	K00873	PK, pyk; pyruvate kinase [EC:2.7.1.40]	COG0469	PykF; Pyruvate kinase	pyruvate kinase	Pyruvate kinase (EC 2.7.1.40)	-	-	-	-
NMSCH_00128	CDS	Pimeloyl-ACP methyl ester carboxylesterase	-	-	-	-	alpha/beta hydrolase	COG0596: Predicted hydrolases or acyltransferases (alpha/beta hydrolase superfamily)	-	-	-	-
NMSCH_00129	CDS	Tetratricopeptide repeat-containing protein	-	-	-	-	hypothetical protein	InterPro IPR001440 COGs COG0457	-	-	-	-
NMSCH_00130	CDS	50S ribosomal protein L36	K02919	RP-L36, MRPL36, rpmJ; large subunit ribosomal protein L36	COG0257	RpmJ; Ribosomal protein L36	type B 50S ribosomal protein L36	LSU ribosomal protein L36p @ LSU ribosomal protein L36p, zinc-independent	-	-	-	-
NMSCH_00131	CDS	diguanylate cyclase	-	-	-	-	PAS domain-containing protein	hypothetical protein	-	-	-	-
NMSCH_00132	CDS	YbhB/YbcL family Raf kinase inhibitor-like protein	-	-	-	-	YbhB/YbcL family Raf kinase inhibitor-like protein	hypothetical protein	-	-	-	-
NMSCH_00133	CDS	3-demethylubiquinone-9 3-methyltransferase	K00568	ubiG; 2-polyprenyl-6-hydroxyphenyl methylase / 3-demethylubiquinone-9 3-methyltransferase [EC:2.1.1.222 2.1.1.64]	COG2227	UbiG; 2-polyprenyl-3-methyl-5-hydroxy-6-metoxy-1,4-benzoquinol methylase	bifunctional 2-polyprenyl-6-hydroxyphenol methylase/3-demethylubiquinol 3-O-methyltransferase UbiG	3-demethylubiquinol 3-O-methyltransferase (EC 2.1.1.64) @ 2-polyprenyl-6-hydroxyphenyl methylase (EC 2.1.1.222)	-	-	-	-
NMSCH_00134	CDS	aspartate kinase	K00928	lysC; aspartate kinase [EC:2.7.2.4]	COG0527	MetL1; Aspartate kinase	aspartate kinase	Aspartokinase (EC 2.7.2.4)	-	-	-	-
NMSCH_00135	CDS	phosphotransferase system, enzyme I, PtsP	K08484	ptsP; phosphotransferase system, enzyme I, PtsP [EC:2.7.3.9]	COG3605	PtsP; Signal transduction protein containing GAF and PtsI domains	phosphoenolpyruvate--protein phosphotransferase	Phosphoenolpyruvate-protein phosphotransferase, nitrogen regulation associated	-	-	-	-
NMSCH_00136	CDS	peptide chain release factor 1	K02835	prfA, MTRF1, MRF1; peptide chain release factor 1	COG0216	PrfA; Protein chain release factor RF1	peptide chain release factor 1	Peptide chain release factor 1	-	-	-	-
NMSCH_00137	CDS	peptide chain release factor N(5)-glutamine methyltransferase	K02493	hemK, prmC, HEMK; release factor glutamine methyltransferase [EC:2.1.1.297]	COG2890	HemK; Methylase of polypeptide chain release factors	peptide chain release factor N(5)-glutamine methyltransferase	Peptide chain release factor N(5)-glutamine methyltransferase (EC 2.1.1.297)	-	-	-	-
NMSCH_00138	CDS	hypothetical protein	-	-	-	-	DUF4167 domain-containing protein	hypothetical protein	-	-	-	-
NMSCH_00139	CDS	hypothetical protein	-	-	-	-	hypothetical protein	hypothetical protein	-	-	-	-
NMSCH_00140	CDS	23S rRNA Um-2552 2'-O-methyltransferase	K02427	rlmE, rrmJ, ftsJ; 23S rRNA (uridine2552-2'-O)-methyltransferase [EC:2.1.1.166]	COG0293	RlmE; 23S rRNA U2552 (ribose-2'-O)-methylase RlmE/FtsJ	RlmE family RNA methyltransferase	23S rRNA (uridine(2552)-2'-O)-methyltransferase (EC 2.1.1.166)	-	-	-	-
NMSCH_00141	CDS	exopolyphosphatase	K01524	ppx-gppA; exopolyphosphatase / guanosine-5'-triphosphate,3'-diphosphate pyrophosphatase [EC:3.6.1.11 3.6.1.40]	COG0248	GppA; Exopolyphosphatase/pppGpp-phosphohydrolase	Ppx/GppA family phosphatase	Exopolyphosphatase (EC 3.6.1.11)	-	-	-	-
NMSCH_00142	CDS	response regulator receiver protein	K03413	cheY; two-component system, chemotaxis family, chemotaxis protein CheY	COG3706	PleD; Two-component response regulator, PleD family, consists of two REC domains and a diguanylate cyclase (GGDEF) domain	response regulator receiver protein	hypothetical protein	-	-	-	-
NMSCH_00143	CDS	cold shock protein (beta-ribbon, CspA family)	K03704	cspA; cold shock protein	COG1278	CspC; Cold shock protein, CspA family	cold shock domain-containing protein	Cold shock protein	-	-	-	-
NMSCH_00144	CDS	hypothetical protein	-	-	-	-	hypothetical protein	hypothetical protein	-	-	-	-
NMSCH_00145	CDS	iron transporter	-	-	-	-	hypothetical protein	FIG024006: iron uptake protein	-	-	-	-
NMSCH_00146	CDS	putative iron-regulated membrane protein	-	-	-	-	putative iron-regulated membrane protein	FIG138928: iron-regulated membrane protein	-	-	-	-
NMSCH_00147	CDS	iron transporter	-	-	-	-	DUF3325 domain-containing protein	putative iron uptake protein	-	-	-	-
NMSCH_00148	CDS	aldehyde dehydrogenase	K00138	aldB; aldehyde dehydrogenase [EC:1.2.1.-]	COG1012	AdhE; Acyl-CoA reductase or other NAD-dependent aldehyde dehydrogenase	aldehyde dehydrogenase family protein	Aldehyde dehydrogenase (EC 1.2.1.3)	-	-	-	-
NMSCH_00149	CDS	hypothetical protein	-	-	-	-	hypothetical protein	hypothetical protein	-	-	-	-
NMSCH_00150	CDS	acetaldehyde dehydrogenase	K09959	K09959; uncharacterized protein	COG3564	Uncharacterized conserved protein, DUF779 family	DUF779 domain-containing protein	hypothetical protein	-	-	-	-
NMSCH_00151	CDS	alkylhydroperoxidase AhpD family core domain-containing protein	-	-	COG2128	YciW; Alkylhydroperoxidase family enzyme, contains CxxC motif	carboxymuconolactone decarboxylase family protein	4-carboxymuconolactone decarboxylase domain/alkylhydroperoxidase AhpD family core domain protein	-	-	-	-
NMSCH_00152	CDS	cupin	-	-	COG4101	RmlC; Uncharacterized conserved protein, RmlC-like cupin domain	cupin domain-containing protein	Erwinia chrysanthemi phospholipase C (plcA)	-	-	-	-
NMSCH_00153	CDS	putative beta-lactamase HcpD	K07126	K07126; uncharacterized protein	-	-	hypothetical protein	FOG: TPR repeat, SEL1 subfamily	-	-	-	-
NMSCH_00154	CDS	thiamine monophosphate synthase	K00788	thiE; thiamine-phosphate pyrophosphorylase [EC:2.5.1.3]	COG0352	ThiE; Thiamine monophosphate synthase	thiamine phosphate synthase	thiamine-phosphate pyrophosphorylase, putative	-	-	-	-
NMSCH_00155	CDS	fructose-bisphosphate aldolase class II	K01624	FBA, fbaA; fructose-bisphosphate aldolase, class II [EC:4.1.2.13]	COG0191	Fba; Fructose/tagatose bisphosphate aldolase	fructose-bisphosphate aldolase class II	Fructose-bisphosphate aldolase class II (EC 4.1.2.13)	-	-	-	-
NMSCH_00156	CDS	Sequence 781 from patent US	-	-	-	-	hypothetical protein	hypothetical protein	-	-	-	-
NMSCH_00157	CDS	phosphoglycerate kinase	K00927	PGK, pgk; phosphoglycerate kinase [EC:2.7.2.3]	COG0126	Pgk; 3-phosphoglycerate kinase	hypothetical protein	Phosphoglycerate kinase (EC 2.7.2.3)	-	-	-	-
NMSCH_00158	CDS	hypothetical protein	-	-	-	-	hypothetical protein	hypothetical protein	-	-	-	-
NMSCH_00159	CDS	glyceraldehyde 3-phosphate dehydrogenase	K00134	GAPDH, gapA; glyceraldehyde 3-phosphate dehydrogenase (phosphorylating) [EC:1.2.1.12]	COG0057	GapA; Glyceraldehyde-3-phosphate dehydrogenase/erythrose-4-phosphate dehydrogenase	type I glyceraldehyde-3-phosphate dehydrogenase	NADP-dependent glyceraldehyde-3-phosphate dehydrogenase (EC 1.2.1.13) @ NAD-dependent glyceraldehyde-3-phosphate dehydrogenase (EC 1.2.1.12)	-	-	-	-
NMSCH_00160	CDS	protein of unknown function	-	-	-	-	DUF4164 family protein	FIG035060: hypothetical protein	-	-	-	-
NMSCH_00161	CDS	cell division protein ZapA	K09888	zapA; cell division protein ZapA	-	-	cell division protein ZapA	Z-ring-associated protein ZapA	-	-	-	-
NMSCH_00162	CDS	HxlR family transcriptional regulator	-	-	COG1733	HxlR; DNA-binding transcriptional regulator, HxlR family	helix-turn-helix transcriptional regulator	Redox-sensing transcriptional regulator QorR, putative	-	-	-	-
NMSCH_00163	CDS	NAD(P)H dehydrogenase (quinone)	K19267	qorB; NAD(P)H dehydrogenase (quinone) [EC:1.6.5.2]	COG0702	YbjT; Uncharacterized conserved protein YbjT, contains NAD(P)-binding and DUF2867 domains	NmrA family NAD(P)-binding protein	NAD(P)H dehydrogenase (quinone) 2 (EC 1.6.5.2)	-	-	-	-
NMSCH_00164	CDS	DNA-binding transcriptional regulator, GntR family	-	-	COG1802	GntR; DNA-binding transcriptional regulator, GntR family	GntR family transcriptional regulator	Malonate transporter, MadM subunit / Transcriptional regulator, GntR family	-	-	-	-
NMSCH_00165	CDS	malonate transporter, MadM subunit	-	-	-	-	malonate transporter MadM subunit	Malonate transporter, MadM subunit	-	-	-	-
NMSCH_00166	CDS	malonate transporter subunit MadL	-	-	-	-	malonate carrier protein	Malonate transporter, MadL subunit	-	-	-	-
NMSCH_00167	CDS	malonate decarboxylase alpha subunit	K13929	mdcA; malonate decarboxylase alpha subunit [EC:2.3.1.187]	COG4670	YdiF; Acyl CoA:acetate/3-ketoacid CoA transferase	malonate decarboxylase subunit alpha	Malonate decarboxylase alpha subunit	-	-	-	-
NMSCH_00168	CDS	malonate decarboxylase acyl carrier protein	K13931	mdcC; malonate decarboxylase delta subunit	-	-	malonate decarboxylase acyl carrier protein	Malonate decarboxylase delta subunit	-	-	-	-
NMSCH_00169	CDS	malonate decarboxylase beta subunit	K13932	mdcD; malonate decarboxylase beta subunit [EC:4.1.1.87]	COG0777	AccD; Acetyl-CoA carboxylase beta subunit	biotin-independent malonate decarboxylase subunit beta	Malonate decarboxylase beta subunit	-	-	-	-
NMSCH_00170	CDS	malonate decarboxylase gamma subunit	K13933	mdcE; malonate decarboxylase gamma subunit [EC:4.1.1.87]	-	-	biotin-independent malonate decarboxylase subunit gamma	Malonate decarboxylase gamma subunit	-	-	-	-
NMSCH_00171	CDS	Phosphoribosyl-dephospho-CoA transferase	K13934	mdcG; phosphoribosyl-dephospho-CoA transferase [EC:2.7.7.66]	-	-	phosphoribosyl-dephospho-CoA transferase	Phosphoribosyl-dephospho-CoA transferase (EC 2.7.7.-)	-	-	-	-
NMSCH_00172	CDS	hypothetical protein	K00645	fabD, MCAT, MCT1; [acyl-carrier-protein] S-malonyltransferase [EC:2.3.1.39]	COG0331	FabD; Malonyl CoA-acyl carrier protein transacylase	acyltransferase domain-containing protein	Malonyl CoA-acyl carrier protein transacylase (EC 2.3.1.39)	-	-	-	-
NMSCH_00173	CDS	GDPmannose 4,6-dehydratase	K01711	gmd, GMDS; GDPmannose 4,6-dehydratase [EC:4.2.1.47]	COG1089	Gmd; GDP-D-mannose dehydratase	GDP-mannose 4,6-dehydratase	GDP-mannose 4,6-dehydratase (EC 4.2.1.47)	-	-	-	-
NMSCH_00174	CDS	carnitine dehydratase	K23463	tgnC; (Z)-2-((N-methylformamido)methylene)-5-hydroxybutyrolactone dehydrogenase [EC:1.2.1.-]	COG1012	AdhE; Acyl-CoA reductase or other NAD-dependent aldehyde dehydrogenase	aldehyde dehydrogenase	Aldehyde dehydrogenase (EC 1.2.1.3)	-	-	-	-
NMSCH_00175	CDS	Sequence 447 from patent US	-	-	-	-	hypothetical protein	hypothetical protein	-	-	-	-
NMSCH_00176	CDS	polysaccharide transporter, PST family	-	-	-	-	lipopolysaccharide biosynthesis protein	Lipopolysaccharide biosynthesis protein	-	-	-	-
NMSCH_00177	CDS	Sequence 448 from patent US	-	-	COG0438	RfaB; Glycosyltransferase involved in cell wall bisynthesis	hypothetical protein	Glycosyltransferase	GT4(269-401)	N	GT4	N
NMSCH_00178	CDS	Sequence 449 from patent US	-	-	-	-	glycosyltransferase family 4 protein	Glycosyltransferase	GT4(228-362)	N	GT4	N
NMSCH_00179	CDS	Glycosyltransferase involved in cell wall bisynthesis	-	-	-	-	glycosyltransferase family 4 protein	Glycosyltransferase	GT4(188-330)	N	GT4	N
NMSCH_00180	CDS	Sequence 295 from patent US	-	-	-	-	hypothetical protein	Glycosyltransferase	GT4(226-371)	N	GT4	N
NMSCH_00181	CDS	Sequence 450 from patent US	K16554	exoP, vpsO; polysaccharide biosynthesis transport protein	-	-	polysaccharide biosynthesis tyrosine autokinase	hypothetical protein	-	-	-	-
NMSCH_00182	CDS	Glycosyltransferase involved in cell wall bisynthesis	-	-	-	-	glycosyltransferase	Glycosyltransferase	GT4(199-337)	GT4	GT4	N
NMSCH_00183	CDS	acyltransferase	K16568	exoZ; exopolysaccharide production protein ExoZ	-	-	acyltransferase	Exopolysaccharide production protein ExoZ	-	-	-	-
NMSCH_00184	CDS	acyl carrier protein	-	-	-	-	acyl carrier protein	Acyl carrier protein	-	-	-	-
NMSCH_00185	CDS	acyl-CoA dehydrogenase	K00249	ACADM, acd; acyl-CoA dehydrogenase [EC:1.3.8.7]	COG1960	CaiA; Acyl-CoA dehydrogenase related to the alkylation response protein AidB	acyl-CoA/acyl-ACP dehydrogenase	Putative acyl-CoA dehydrogenase	-	-	-	-
NMSCH_00186	CDS	Seryl-tRNA synthetase	-	-	COG0172	SerS; Seryl-tRNA synthetase	Seryl-tRNA synthetase	Archaeal seryl-tRNA synthetase-related sequence	-	-	-	-
NMSCH_00187	tRNA	tRNA-Pro(cgg)	-	-	-	-	hypothetical protein	hypothetical protein	-	-	-	-
NMSCH_00188	CDS	beta-mannosidase	K01192	E3.2.1.25, MANBA, manB; beta-mannosidase [EC:3.2.1.25]	-	-	hypothetical protein	Beta-mannosidase (EC 3.2.1.25)	GH2(17-665)	GH2	GH2	N
NMSCH_00189	CDS	Alpha/beta hydrolase family protein	-	-	-	-	thioesterase	hypothetical protein	-	-	-	-
NMSCH_00190	CDS	Sequence 1504 from patent US	-	-	-	-	hypothetical protein	hypothetical protein	N	N	GH0	Y(1-25)
NMSCH_00191	CDS	Sequence 608 from patent US	-	-	-	-	alpha/beta hydrolase	hypothetical protein	-	-	-	-
NMSCH_00192	CDS	ubiquinol oxidase subunit II	K00426	cydB; cytochrome bd ubiquinol oxidase subunit II [EC:7.1.1.7]	COG1294	AppB; Cytochrome bd-type quinol oxidase, subunit 2	cytochrome d ubiquinol oxidase subunit II	Cytochrome d ubiquinol oxidase subunit II (EC 1.10.3.-)	-	-	-	-
NMSCH_00193	CDS	Cytochrome bd-I ubiquinol oxidase subunit 1	K00425	cydA; cytochrome bd ubiquinol oxidase subunit I [EC:7.1.1.7]	COG1271	AppC; Cytochrome bd-type quinol oxidase, subunit 1	cytochrome ubiquinol oxidase subunit I	Cytochrome d ubiquinol oxidase subunit I (EC 1.10.3.-)	-	-	-	-
NMSCH_00194	CDS	universal stress protein UspA	-	-	-	-	universal stress protein	hypothetical protein	-	-	-	-
NMSCH_00195	CDS	rhizopine-binding protein	K17213	K17213; inositol transport system substrate-binding protein	-	-	substrate-binding domain-containing protein	hypothetical protein	-	-	-	-
NMSCH_00196	CDS	methyl-accepting chemotaxis protein	K03406	mcp; methyl-accepting chemotaxis protein	-	-	Methyl-accepting chemotaxis protein PctB	hypothetical protein	-	-	-	-
NMSCH_00197	CDS	Sequence 606 from patent US	-	-	-	-	hypothetical protein	hypothetical protein	-	-	-	-
NMSCH_00198	CDS	two-component sensor histidine kinase	-	-	-	-	sensor histidine kinase	Two-component system sensor histidine kinase	-	-	-	-
NMSCH_00199	CDS	Biofilm dispersion protein BdlA	K03406	mcp; methyl-accepting chemotaxis protein	-	-	chemotaxis protein	Methyl-accepting chemotaxis sensor/transducer protein	-	-	-	-
NMSCH_00200	CDS	urate oxidase	K00365	uaZ; urate oxidase [EC:1.7.3.3]	-	-	hypothetical protein	hypothetical protein	-	-	-	-
NMSCH_00201	CDS	CO/xanthine dehydrogenase FAD-binding subunit	-	-	COG1319	CutB; Aldehyde, CO, or xanthine dehydrogenase, FAD-binding subunit	FAD binding domain-containing protein	Xanthine dehydrogenase, FAD binding subunit (EC 1.17.1.4)	-	-	-	-
NMSCH_00202	CDS	CO or xanthine dehydrogenase, Mo-binding subunit	K12528	xdhD; putative selenate reductase molybdopterin-binding subunit	COG1529 | COG2080	-	molybdopterin-dependent oxidoreductase	Xanthine dehydrogenase iron-sulfur subunit (EC 1.17.1.4) / Xanthine dehydrogenase, molybdenum binding subunit (EC 1.17.1.4)	-	-	-	-
NMSCH_00203	CDS	putative MFS transporter, AGZA family, xanthine/uracil permease	K06901	pbuG, azgA, ghxP, ghxQ, adeQ; adenine/guanine/hypoxanthine permease	COG2252	NCS2; Xanthine/guanine/uracil/vitamin C permease GhxP/GhxQ, nucleobase:cation symporter 2 ( NCS2) family	NCS2 family permease	Xanthine/uracil/thiamine/ascorbate permease family protein	-	-	-	-
NMSCH_00204	CDS	phosphotransferase IIA-like nitrogen-regulatory protein PtsN	K02806	ptsN; nitrogen PTS system EIIA component [EC:2.7.1.-]	COG1762	PtsN; Phosphotransferase system mannitol/fructose-specific IIA domain (Ntr-type)	PTS sugar transporter subunit IIA	PTS IIA-like nitrogen-regulatory protein PtsN	-	-	-	-
NMSCH_00205	CDS	two-component system KDP operon response regulator KdpE	K07667	kdpE; two-component system, OmpR family, KDP operon response regulator KdpE	COG0745	OmpR; DNA-binding response regulator, OmpR family, contains REC and winged-helix (wHTH) domain	response regulator transcription factor	DNA-binding response regulator KdpE	-	-	-	-
NMSCH_00206	CDS	two-component system, OmpR family, sensor histidine kinase KdpD	K07646	kdpD; two-component system, OmpR family, sensor histidine kinase KdpD [EC:2.7.13.3]	COG2205	KdpD; K+-sensing histidine kinase KdpD	two-component system, OmpR family, sensor histidine kinase KdpD	Osmosensitive K+ channel histidine kinase KdpD	-	-	-	-
NMSCH_00207	CDS	K+-transporting ATPase ATPase C chain	K01548	kdpC; potassium-transporting ATPase KdpC subunit	COG2156	KdpC; K+-transporting ATPase, KdpC subunit	K(+)-transporting ATPase subunit C	Potassium-transporting ATPase C chain (EC 3.6.3.12) (TC 3.A.3.7.1)	-	-	-	-
NMSCH_00208	CDS	potassium-transporting ATPase subunit B	K01547	kdpB; potassium-transporting ATPase ATP-binding subunit [EC:7.2.2.6]	COG2216	KdpB; K+ transport ATPase, ATPase subunit KdpB	hypothetical protein	Potassium-transporting ATPase B chain (EC 3.6.3.12) (TC 3.A.3.7.1)	-	-	-	-
NMSCH_00209	CDS	hypothetical protein	-	-	-	-	hypothetical protein	hypothetical protein	-	-	-	-
NMSCH_00210	CDS	potassium-transporting ATPase subunit A	K01546	kdpA; potassium-transporting ATPase potassium-binding subunit	COG2060	KdpA; K+-transporting ATPase, KdpA subunit	potassium-transporting ATPase subunit KdpA	Potassium-transporting ATPase A chain (EC 3.6.3.12) (TC 3.A.3.7.1)	-	-	-	-
NMSCH_00211	CDS	K(+)-transporting ATPase subunit F	-	-	-	-	K(+)-transporting ATPase subunit F	hypothetical protein	-	-	-	-
NMSCH_00212	CDS	Sequence 1554 from patent US	-	-	-	-	hypothetical protein	hypothetical protein	-	-	-	-
NMSCH_00213	CDS	hypothetical protein	-	-	-	-	hypothetical protein	hypothetical protein	-	-	-	-
NMSCH_00214	CDS	hypothetical protein	-	-	-	-	hypothetical protein	hypothetical protein	-	-	-	-
NMSCH_00215	CDS	PAS domain S-box-containing protein	-	-	-	-	response regulator	Two-component system sensor histidine kinase/response regulator hybrid	-	-	-	-
NMSCH_00216	CDS	response regulator receiver domain-containing protein	K11443	divK; two-component system, cell cycle response regulator DivK	-	-	hypothetical protein	putative histidine kinase protein	-	-	-	-
NMSCH_00217	CDS	adenylate/guanylate cyclase domain-containing response regulator	K01768	E4.6.1.1; adenylate cyclase [EC:4.6.1.1]	-	-	hypothetical protein	Proteins incorrectly called adenylate cyclase	-	-	-	-
NMSCH_00218	CDS	hypothetical protein	-	-	-	-	DUF1203 domain-containing protein	hypothetical protein	-	-	-	-
NMSCH_00219	CDS	diguanylate cyclase (GGDEF) domain-containing protein	-	-	-	-	EAL domain-containing protein	diguanylate cyclase/phosphodiesterase (GGDEF & EAL domains) with PAS/PAC sensor(s)	-	-	-	-
NMSCH_00220	CDS	phosphate ABC transporter substrate-binding protein	K02040	pstS; phosphate transport system substrate-binding protein	-	-	substrate-binding domain-containing protein	hypothetical protein	-	-	-	-
NMSCH_00221	CDS	3-phenylpropionate/trans-cinnamate dioxygenase ferredoxin reductase subunit	K14581	nahAa, nagAa, ndoR, nbzAa, dntAa; naphthalene 1,2-dioxygenase ferredoxin reductase component [EC:1.18.1.7]	COG0543 | COG0633	-	2Fe-2S iron-sulfur cluster binding domain-containing protein	hypothetical protein	-	-	-	-
NMSCH_00222	CDS	ankyrin	-	-	-	-	cytochrome b/b6 domain-containing protein	hypothetical protein	-	-	-	-
NMSCH_00223	CDS	acetoacetate decarboxylase	K01574	adc; acetoacetate decarboxylase [EC:4.1.1.4]	COG4689	Adc; Acetoacetate decarboxylase	acetoacetate decarboxylase	Acetoacetate decarboxylase (EC 4.1.1.4)	-	-	-	-
NMSCH_00224	CDS	patatin-like phospholipase family protein	K07001	K07001; NTE family protein	COG1752	RssA; Predicted acylesterase/phospholipase RssA, containd patatin domain	patatin-like phospholipase family protein	Ferredoxin reductase	-	-	-	-
NMSCH_00225	CDS	Sequence 501 from patent US	-	-	-	-	hypothetical protein	hypothetical protein	-	-	-	-
NMSCH_00226	CDS	PilZ domain-containing protein	-	-	-	-	PilZ domain-containing protein	hypothetical protein	-	-	-	-
NMSCH_00227	CDS	Asp-tRNA(Asn)/Glu-tRNA(Gln) amidotransferase A subunit family amidase	K01426	E3.5.1.4, amiE; amidase [EC:3.5.1.4]	COG0154	GatA; Asp-tRNAAsn/Glu-tRNAGln amidotransferase A subunit or related amidase	amidase	putative amidase Psyr_2260	-	-	-	-
NMSCH_00228	CDS	MFS transporter	-	-	COG2271	UhpC; Sugar phosphate permease	MFS transporter	Uncharacterized MFS-type transporter	-	-	-	-
NMSCH_00229	CDS	D-serine ammonia-lyase	K01753	dsdA; D-serine dehydratase [EC:4.3.1.18]	-	-	D-serine ammonia-lyase	D-serine ammonia-lyase (EC 4.3.1.18)	-	-	-	-
NMSCH_00230	CDS	DNA-binding transcriptional LysR family regulator	K03566	gcvA; LysR family transcriptional regulator, glycine cleavage system transcriptional activator	-	-	LysR family transcriptional regulator	Transcriptional regulator, LysR family	-	-	-	-
NMSCH_00231	CDS	DNA-binding transcriptional regulator, LysR family	-	-	-	-	LysR family transcriptional regulator	Transcriptional regulator, LysR family	-	-	-	-
NMSCH_00232	CDS	NmrA family transcriptional regulator	-	-	COG0702	YbjT; Uncharacterized conserved protein YbjT, contains NAD(P)-binding and DUF2867 domains	NmrA family NAD(P)-binding protein	hypothetical protein	-	-	-	-
NMSCH_00233	CDS	DNA-binding transcriptional regulator, LysR family	-	-	COG0583	LysR; DNA-binding transcriptional regulator, LysR family	LysR family transcriptional regulator	Transcriptional regulator, LysR family	-	-	-	-
NMSCH_00234	CDS	aryl-alcohol dehydrogenase-like predicted oxidoreductase	-	-	COG0667	PdxI; Pyridoxal reductase PdxI or related oxidoreductase, aldo/keto reductase family	aldo/keto reductase	hypothetical protein	-	-	-	-
NMSCH_00235	CDS	group 1 glycosyl transferase	-	-	-	-	glycosyltransferase	hypothetical protein	N	N	GT4	N
NMSCH_00236	CDS	glycosyl transferase family 1	K06320	cgeB; spore maturation protein CgeB	-	-	glycosyltransferase	Putative glycosyltransferase	-	-	-	-
NMSCH_00237	CDS	Glycosyl transferase family protein	-	-	-	-	hypothetical protein	hypothetical protein	-	-	-	-
NMSCH_00238	CDS	glycosyl transferase family 1	-	-	-	-	glycosyltransferase	hypothetical protein	N	N	GT0	N
NMSCH_00239	CDS	Sequence 306 from patent US	-	-	-	-	hypothetical protein	hypothetical protein	-	-	-	-
NMSCH_00240	CDS	bleomycin resistance family protein	-	-	COG0346	GloA; Catechol 2,3-dioxygenase or related enzyme, vicinal oxygen chelate (VOC) family	VOC family protein	hypothetical protein	-	-	-	-
NMSCH_00241	CDS	Sequence 1222 from patent US	-	-	-	-	hypothetical protein	hypothetical protein	-	-	-	-
NMSCH_00242	CDS	methyl-accepting chemotaxis sensory transducer with Pas/Pac sensor	K03406	mcp; methyl-accepting chemotaxis protein	-	-	hypothetical protein	Methyl-accepting chemotaxis sensor/transducer protein	-	-	-	-
NMSCH_00243	CDS	GntR family transcriptional regulator	-	-	COG1167	ARO8; DNA-binding transcriptional regulator, MocR family, contains an aminotransferase domain	hypothetical protein	Transcriptional regulator, GntR family domain / Aspartate aminotransferase (EC 2.6.1.1)	-	-	-	-
NMSCH_00244	CDS	MULTISPECIES: family nitrogen starvation response protein	-	-	COG2044	Predicted peroxiredoxin, DsrE/DsrF-like family	hypothetical protein	hypothetical protein	-	-	-	-
NMSCH_00245	CDS	aliphatic nitrilase	K01501	E3.5.5.1; nitrilase [EC:3.5.5.1]	COG0388	Nit2; Omega-amidase YafV/Nit2, hydrolyzes alpha-ketoglutaramate	Nit6803 family nitriliase	Nitrilase (EC 3.5.5.7)	-	-	-	-
NMSCH_00246	CDS	radical SAM protein	-	-	COG2516	Biotin synthase-related protein, radical SAM superfamily	MSMEG_0568 family radical SAM protein	hypothetical protein	-	-	-	-
NMSCH_00247	CDS	MULTISPECIES: histone acetyltransferase	-	-	-	-	histone acetyltransferase	Histone acetyltransferase HPA2 and related acetyltransferases	-	-	-	-
NMSCH_00248	CDS	MULTISPECIES: family AIR synthase-like protein	K07123	K07123; uncharacterized protein	COG2144	Selenophosphate synthetase-related protein	sll0787 family AIR synthase-like protein	Selenophosphate synthetase-related protein MJ0640	-	-	-	-
NMSCH_00249	CDS	MSMEG_0565 family glycosyltransferase	-	-	COG0438	RfaB; Glycosyltransferase involved in cell wall bisynthesis	MSMEG_0565 family glycosyltransferase	COG0438: Glycosyltransferase	GT4(197-348)	N	GT4	N
NMSCH_00250	CDS	FAD-dependent oxidoreductase	K07222	K07222; putative flavoprotein involved in K+ transport	COG2072	CzcO; Predicted flavoprotein CzcO associated with the cation diffusion facilitator CzcD	MSMEG_0569 family flavin-dependent oxidoreductase	Putative monooxygenase	-	-	-	-
NMSCH_00251	CDS	hypothetical protein	-	-	-	-	DUF3617 family protein	hypothetical protein	-	-	-	-
NMSCH_00252	CDS	chemotaxis protein	K03406	mcp; methyl-accepting chemotaxis protein	-	-	hypothetical protein	Methyl-accepting chemotaxis protein	-	-	-	-
NMSCH_00253	CDS	Sequence 2120 from patent US	-	-	-	-	hypothetical protein	hypothetical protein	-	-	-	-
NMSCH_00254	CDS	Sequence 575 from patent US	-	-	-	-	hypothetical protein	hypothetical protein	-	-	-	-
NMSCH_00255	CDS	hypothetical protein	-	-	-	-	hypothetical protein	hypothetical protein	-	-	-	-
NMSCH_00256	CDS	Sequence 8 from patent US	-	-	-	-	hypothetical protein	hypothetical protein	-	-	-	-
NMSCH_00257	CDS	hypothetical protein	-	-	-	-	hypothetical protein	hypothetical protein	-	-	-	-
NMSCH_00258	CDS	sorbosone dehydrogenase family protein	-	-	-	-	L-sorbosone dehydrogenase	L-sorbosone dehydrogenase	-	-	-	-
NMSCH_00259	CDS	alpha/beta hydrolase fold domain-containing protein	K14731	mlhB, chnC; epsilon-lactone hydrolase [EC:3.1.1.83]	-	-	alpha/beta hydrolase	hypothetical protein	-	-	-	-
NMSCH_00260	CDS	HD domain-containing protein	-	-	-	-	HD domain-containing protein	Guanosine-3',5'-bis(Diphosphate) 3'-pyrophosphohydrolase (EC 3.1.7.2)	-	-	-	-
NMSCH_00261	CDS	hypothetical protein	-	-	-	-	hypothetical protein	hypothetical protein	-	-	-	-
NMSCH_00262	CDS	photosystem reaction center subunit H	-	-	-	-	PRC-barrel domain-containing protein	hypothetical protein	-	-	-	-
NMSCH_00263	CDS	EamA-like transporter family protein	-	-	-	-	EamA-like transporter family protein	Permease of the drug/metabolite transporter (DMT) superfamily	-	-	-	-
NMSCH_00264	CDS	hypothetical protein	-	-	-	-	hypothetical protein	hypothetical protein	-	-	-	-
NMSCH_00265	CDS	Nitroreductase	-	-	COG0778	NfnB; Nitroreductase	nitroreductase	FIG002003: Protein YdjA	-	-	-	-
NMSCH_00266	CDS	NADH-FMN oxidoreductase RutF, flavin reductase (DIM6/NTAB) family	-	-	COG1853	RutF; FMN reductase RutF, DIM6/NTAB family	flavin reductase family protein	Nitrilotriacetate monooxygenase component B (EC 1.14.13.-)	-	-	-	-
NMSCH_00267	CDS	lytic transglycosylase domain-containing protein	-	-	-	-	lytic transglycosylase	Flagellar protein FlgJ [peptidoglycan hydrolase]	N	N	GH23	N
NMSCH_00268	CDS	hypothetical protein	-	-	-	-	DUF2336 domain-containing protein	hypothetical protein	-	-	-	-
NMSCH_00269	CDS	Sequence 1861 from patent US	-	-	-	-	hypothetical protein	hypothetical protein	-	-	-	-
NMSCH_00270	CDS	cellulose biosynthesis protein BcsN	-	-	-	-	cellulose biosynthesis protein BcsN	hypothetical protein	-	-	-	-
NMSCH_00271	CDS	hypothetical protein	K20543	bcsC; cellulose synthase operon protein C	-	-	hypothetical protein	FIG140336: TPR domain protein	-	-	-	-
NMSCH_00272	CDS	cellulase	K20542	bcsZ; endoglucanase [EC:3.2.1.4]	COG3405	BcsZ; Endo-1,4-beta-D-glucanase Y	cellulase	beta-1,4-glucanase (cellulase) (EC 3.2.1.4)	GH8(62-372)	GH8	GH8	Y(1-24)
NMSCH_00273	CDS	cellulose synthase	K20541	bcsB; cellulose synthase operon protein B	-	-	cellulose biosynthesis cyclic di-GMP-binding regulatory protein BcsB	Cyclic di-GMP binding protein precursor	-	-	-	-
NMSCH_00274	CDS	cellulose synthase	K00694	bcsA; cellulose synthase (UDP-forming) [EC:2.4.1.12]	COG1215	BcsA; Glycosyltransferase, catalytic subunit of cellulose synthase and poly-beta-1,6-N-acetylglucosamine synthase	cellulose synthase	Cellulose synthase catalytic subunit [UDP-forming] (EC 2.4.1.12)	GT2_Glycos_transf_2(131-319)+GT2_Glyco_trans_2_3(230-433)	GT2	GT2	N
NMSCH_00275	CDS	response regulator receiver protein	-	-	-	-	response regulator	hypothetical protein	-	-	-	-
NMSCH_00276	CDS	cellulose biosynthesis protein BcsS	-	-	-	-	cellulose biosynthesis protein BcsS	hypothetical protein	-	-	-	-
NMSCH_00277	CDS	Sequence 1113 from patent US	-	-	-	-	hypothetical protein	hypothetical protein	-	-	-	-
NMSCH_00278	CDS	hypothetical protein	-	-	COG3237	yjbJ; Uncharacterized conserved protein YjbJ, UPF0337 family	CsbD family protein	UPF0337 protein blr1496	-	-	-	-
NMSCH_00279	CDS	murein DD-endopeptidase MepM/ murein hydrolase activator NlpD	-	-	-	-	M23 family metallopeptidase	hypothetical protein	-	-	-	-
NMSCH_00280	CDS	hypothetical protein	-	-	-	-	hypothetical protein	hypothetical protein	-	-	-	-
NMSCH_00281	CDS	phosphatase PAP2 family protein	K09474	phoN; acid phosphatase (class A) [EC:3.1.3.2]	-	-	phosphatase PAP2 family protein	Acid phosphatase (EC 3.1.3.2)	-	-	-	-
NMSCH_00282	CDS	putative MFS family arabinose efflux permease	-	-	-	-	MFS transporter	hypothetical protein	-	-	-	-
NMSCH_00283	CDS	Multidrug resistance protein MexB	K18138	acrB, mexB, adeJ, smeE, mtrD, cmeB; multidrug efflux pump	COG0841	AcrB; Multidrug efflux pump subunit AcrB	hypothetical protein	RND efflux system, inner membrane transporter	-	-	-	-
NMSCH_00284	CDS	membrane fusion protein (multidrug efflux system)	K03585	acrA, mexA, adeI, smeD, mtrC, cmeA; membrane fusion protein, multidrug efflux system	COG0845	AcrA; Multidrug efflux pump subunit AcrA (membrane-fusion protein)	efflux RND transporter periplasmic adaptor subunit	RND efflux system, membrane fusion protein	-	-	-	-
NMSCH_00285	CDS	TetR family transcriptional regulator	-	-	-	-	TetR/AcrR family transcriptional regulator	Transcriptional regulator, AcrR family	-	-	-	-
NMSCH_00286	CDS	transcriptional regulator, LacI family	K03435	fruR1, fruR; LacI family transcriptional regulator, fructose operon transcriptional repressor	COG1609	PurR; DNA-binding transcriptional regulator, LacI/PurR family	LacI family transcriptional regulator	Transcriptional regulator, LacI family	-	-	-	-
NMSCH_00287	CDS	phosphoenolpyruvate--protein phosphotransferase	K23993	fruB; multiphosphoryl transfer protein [EC:2.7.3.9 2.7.1.202]	COG1080 | COG1925 | COG4668	-	phosphoenolpyruvate--protein phosphotransferase	PTS system, fructose-specific IIA component (EC 2.7.1.202) / Phosphotransferase system, phosphocarrier protein HPr / Phosphoenolpyruvate-protein phosphotransferase of PTS system (EC 2.7.3.9)	-	-	-	-
NMSCH_00288	CDS	1-phosphofructokinase	K00882	fruK; 1-phosphofructokinase [EC:2.7.1.56]	COG1105	FruK; 1-phosphofructokinase or 6-phosphofructokinase II	1-phosphofructokinase	1-phosphofructokinase (EC 2.7.1.56)	-	-	-	-
NMSCH_00289	CDS	PTS transporter subunit EIIC	K02770	fruA; fructose PTS system EIIBC or EIIC component [EC:2.7.1.202]	COG1299 | COG1445	-	PTS fructose transporter subunit EIIBC	PTS system, inactive IIB catalytic domain / PTS system, fructose-specific IIB component (EC 2.7.1.202) / PTS system, fructose-specific IIC component	-	-	-	-
NMSCH_00290	CDS	Porin B	K07267	oprB; porin	-	-	carbohydrate porin	Outer membrane low permeability porin, OprB family	-	-	-	-
NMSCH_00291	CDS	class 3 adenylate cyclase	K01768	E4.6.1.1; adenylate cyclase [EC:4.6.1.1]	COG2114	AcyC; Adenylate cyclase, class 3	adenylate/guanylate cyclase domain-containing protein	Proteins incorrectly called adenylate cyclase	-	-	-	-
NMSCH_00292	CDS	Sequence 1506 from patent US	-	-	COG0654	UbiH; 2-polyprenyl-6-methoxyphenol hydroxylase and related FAD-dependent oxidoreductases	FAD-dependent monooxygenase	Putative monooxygenase STM1546	-	-	-	-
NMSCH_00293	CDS	MOSC domain-containing protein YiiM	-	-	-	-	MOSC domain-containing protein	hypothetical protein	-	-	-	-
NMSCH_00294	CDS	Sequence 784 from patent US	-	-	COG1225	Bcp; Peroxiredoxin	TlpA family protein disulfide reductase	hypothetical protein	-	-	-	-
NMSCH_00295	CDS	catalase	K03781	katE, CAT, catB, srpA; catalase [EC:1.11.1.6]	-	-	catalase	Catalase-like heme-binding protein	-	-	-	-
NMSCH_00296	CDS	Sequence 783 from patent US	-	-	-	-	hypothetical protein	Gll3595 protein	-	-	-	-
NMSCH_00297	CDS	DNA-binding transcriptional regulator, MarR family	-	-	-	-	MarR family winged helix-turn-helix transcriptional regulator	hypothetical protein	-	-	-	-
NMSCH_00298	CDS	protein of unknown function	-	-	-	-	hypothetical protein	hypothetical protein	-	-	-	-
NMSCH_00299	CDS	Sequence 1130 from patent US	-	-	-	-	hypothetical protein	hypothetical protein	-	-	-	-
NMSCH_00300	CDS	Sequence 1043 from patent US	-	-	-	-	hypothetical protein	hypothetical protein	-	-	-	-
NMSCH_00301	CDS	MBL fold metallo-hydrolase	-	-	-	-	MBL fold metallo-hydrolase	hypothetical protein	-	-	-	-
NMSCH_00302	CDS	membrane dipeptidase	K01273	DPEP; membrane dipeptidase [EC:3.4.13.19]	-	-	dipeptidase	Microsomal dipeptidase (EC 3.4.13.19)	-	-	-	-
NMSCH_00303	CDS	Hemolysin, contains CBS domains	K03699	tlyC; putative hemolysin	COG1253	TlyC; Hemolysin-related protein, contains CBS domains, UPF0053 family	hemolysin family protein	Hemolysins and related proteins containing CBS domains	-	-	-	-
NMSCH_00304	CDS	ABC transporter ATP-binding protein	K01996	livF; branched-chain amino acid transport system ATP-binding protein	COG0410	LivF; ABC-type branched-chain amino acid transport system, ATPase component LivF	ABC transporter ATP-binding protein	ABC transporter, ATP-binding protein 2 (cluster 4, leucine/isoleucine/valine/benzoate)	-	-	-	-
NMSCH_00305	CDS	Galactose/methyl galactoside import ATP-binding protein MglA	K01995	livG; branched-chain amino acid transport system ATP-binding protein	COG0411 | COG4177	-	branched-chain amino acid ABC transporter ATP-binding protein/permease	ABC transporter, permease protein 2 (cluster 4, leucine/isoleucine/valine/benzoate) / ABC transporter, ATP-binding protein 1 (cluster 4, leucine/isoleucine/valine/benzoate)	-	-	-	-
NMSCH_00306	CDS	amino acid/amide ABC transporter membrane protein 1, HAAT family	K01997	livH; branched-chain amino acid transport system permease protein	COG0559	LivH; Branched-chain amino acid ABC-type transport system, permease component	branched-chain amino acid ABC transporter permease	ABC transporter, permease protein 1 (cluster 4, leucine/isoleucine/valine/benzoate)	-	-	-	-
NMSCH_00307	CDS	amino acid ABC transporter substrate-binding protein	K01999	livK; branched-chain amino acid transport system substrate-binding protein	COG0683	LivK; ABC-type branched-chain amino acid transport system, periplasmic component	ABC transporter substrate-binding protein	ABC transporter, substrate-binding protein (cluster 4, leucine/isoleucine/valine/benzoate)	-	-	-	-
NMSCH_00308	CDS	4-oxalocrotonate tautomerase	K01821	praC, xylH; 4-oxalocrotonate tautomerase [EC:5.3.2.6]	-	-	tautomerase family protein	hypothetical protein	-	-	-	-
NMSCH_00309	CDS	LysR family transcriptional regulator	-	-	-	-	hypothetical protein	Transcriptional regulator, LysR family	-	-	-	-
NMSCH_00310	CDS	Tautomerase enzyme	-	-	-	-	tautomerase family protein	YusQ-like protein	-	-	-	-
NMSCH_00311	CDS	ribonucleoside-diphosphate reductase class II	K00525	E1.17.4.1A, nrdA, nrdE; ribonucleoside-diphosphate reductase alpha chain [EC:1.17.4.1]	COG0209	NrdA; Ribonucleotide reductase alpha subunit	vitamin B12-dependent ribonucleotide reductase	Ribonucleotide reductase of class II (coenzyme B12-dependent) (EC 1.17.4.1)	-	-	-	-
NMSCH_00312	CDS	NADH:ubiquinone oxidoreductase subunit	-	-	COG3761	NDUFA12; NADH:ubiquinone oxidoreductase NDUFA12 subunit (Leigh syndrome)	NADH:ubiquinone oxidoreductase subunit	NADH:ubiquinone oxidoreductase 17.2 kD subunit	-	-	-	-
NMSCH_00313	CDS	hypothetical protein	-	-	COG4765	Uncharacterized conserved protein, DUF2155 domain	DUF2155 domain-containing protein	Retrovirus-related POL polyprotein	-	-	-	-
NMSCH_00314	CDS	Peptidoglycan/xylan/chitin deacetylase, PgdA/CDA1 family	-	-	COG0726	CDA1; Peptidoglycan/xylan/chitin deacetylase, PgdA/NodB/CDA1 family	polysaccharide deacetylase family protein	Bll1083 protein	CE4(94-300)	N	GT4	N
NMSCH_00315	CDS	CelD/BcsL family acetyltransferase involved in cellulose biosynthesis	-	-	-	-	GNAT family N-acetyltransferase	hypothetical protein	-	-	-	-
NMSCH_00316	CDS	lipopolysaccharide biosynthesis protein	K16554	exoP, vpsO; polysaccharide biosynthesis transport protein	-	-	lipopolysaccharide biosynthesis protein	Possible succinoglycan biosynthesis transport protein exoP precursor	-	-	-	-
NMSCH_00317	CDS	polysaccharide export outer membrane protein	K01991	wza, gfcE; polysaccharide biosynthesis/export protein	COG1596	Wza; Periplasmic protein Wza involved in polysaccharide export, contains SLBB domain of the beta-grasp fold	polysaccharide export protein	Capsule polysaccharide export protein	-	-	-	-
NMSCH_00318	CDS	hypothetical protein	-	-	-	-	hypothetical protein	hypothetical protein	-	-	-	-
NMSCH_00319	CDS	hypothetical protein	-	-	-	-	hypothetical protein	hypothetical protein	-	-	-	-
NMSCH_00320	CDS	hypothetical protein	-	-	-	-	hypothetical protein	hypothetical protein	-	-	-	-
NMSCH_00321	CDS	hypothetical protein	-	-	-	-	hypothetical protein	hypothetical protein	-	-	-	-
NMSCH_00322	tRNA	tRNA-Trp(cca)	-	-	-	-	hypothetical protein	hypothetical protein	-	-	-	-
NMSCH_00323	CDS	Trehalose synthase/amylase TreS	K05343	treS; maltose alpha-D-glucosyltransferase / alpha-amylase [EC:5.4.99.16 3.2.1.1]	COG0366	AmyA; Glycosidase/amylase (phosphorylase)	alpha-amylase family protein	Trehalose synthase (EC 5.4.99.16)	GH13_16(29-384)	GH13	GH13_16	N
NMSCH_00324	CDS	hypothetical protein	-	-	-	-	hypothetical protein	hypothetical protein	-	-	-	-
NMSCH_00325	CDS	YcbL	K01069	gloB, gloC, HAGH; hydroxyacylglutathione hydrolase [EC:3.1.2.6]	COG0491	GloB; Glyoxylase or a related metal-dependent hydrolase, beta-lactamase superfamily II	MBL fold metallo-hydrolase	Hypothetical metal-binding enzyme, YcbL homolog	-	-	-	-
NMSCH_00326	CDS	putative oxidoreductase	-	-	COG0667	PdxI; Pyridoxal reductase PdxI or related oxidoreductase, aldo/keto reductase family	aldo/keto reductase	Aldo/keto reductase, SCO4109 family	-	-	-	-
NMSCH_00327	CDS	DNA gyrase subunit B	K02470	gyrB; DNA gyrase subunit B [EC:5.6.2.2]	COG0187	GyrB; DNA gyrase/topoisomerase IV, subunit B	DNA topoisomerase (ATP-hydrolyzing) subunit B	DNA gyrase subunit B (EC 5.99.1.3)	-	-	-	-
NMSCH_00328	CDS	LuxR family transcriptional regulator	K07689	uvrY, gacA, varA; two-component system, NarL family, invasion response regulator UvrY	-	-	response regulator transcription factor	Two-component transcriptional response regulator, LuxR family	-	-	-	-
NMSCH_00329	CDS	histidine kinase	K07675	uhpB; two-component system, NarL family, sensor histidine kinase UhpB [EC:2.7.13.3]	-	-	sensor histidine kinase	hypothetical protein	-	-	-	-
NMSCH_00330	CDS	cupin domain-containing protein	-	-	-	-	hypothetical protein	hypothetical protein	-	-	-	-
NMSCH_00331	CDS	GMC family oxidoreductase	K00108	betA, CHDH; choline dehydrogenase [EC:1.1.99.1]	COG2303	BetA; Choline dehydrogenase or related flavoprotein	GMC family oxidoreductase N-terminal domain-containing protein	Oxidoreductase, GMC family	AA3_2(30-338)	AA3	N	N
NMSCH_00332	CDS	transcriptional regulator	K10914	crp; CRP/FNR family transcriptional regulator, cyclic AMP receptor protein	COG0664	Crp; cAMP-binding domain of CRP or a regulatory subunit of cAMP-dependent protein kinases	hypothetical protein	cAMP-binding proteins - catabolite gene activator and regulatory subunit of cAMP-dependent protein kinases	-	-	-	-
NMSCH_00333	CDS	anti-sigma factor	-	-	-	-	FecR domain-containing protein	hypothetical protein	-	-	-	-
NMSCH_00334	CDS	adenylate cyclase	K01768	E4.6.1.1; adenylate cyclase [EC:4.6.1.1]	-	-	adenylate/guanylate cyclase domain-containing protein	Adenylate cyclase (EC 4.6.1.1)	-	-	-	-
NMSCH_00335	CDS	Sequence 654 from patent US	-	-	-	-	hypothetical protein	hypothetical protein	-	-	-	-
NMSCH_00336	CDS	two-component response regulator VirG	K02483	K02483; two-component system, OmpR family, response regulator	-	-	winged helix-turn-helix domain-containing protein	two component transcriptional regulator, winged helix family	-	-	-	-
NMSCH_00337	CDS	amino acid/amide ABC transporter substrate-binding protein, HAAT family	K01999	livK; branched-chain amino acid transport system substrate-binding protein	COG0683	LivK; ABC-type branched-chain amino acid transport system, periplasmic component	ABC transporter substrate-binding protein	Broad-specificity amino acid ABC transporter, substrate-binding protein	-	-	-	-
NMSCH_00338	CDS	MULTISPECIES: YciI family protein	K09780	K09780; uncharacterized protein	COG2350	YciI; YciI superfamily enzyme, includes 5-CHQ dehydrochlorinase, contains active-site pHis	YciI family protein	hypothetical protein	-	-	-	-
NMSCH_00339	CDS	muconolactone delta-isomerase	K03464	catC; muconolactone D-isomerase [EC:5.3.3.4]	COG4829	CatC1; Muconolactone delta-isomerase	muconolactone Delta-isomerase	Muconolactone isomerase (EC 5.3.3.4)	-	-	-	-
NMSCH_00340	CDS	choline dehydrogenase-like flavoprotein	K00108	betA, CHDH; choline dehydrogenase [EC:1.1.99.1]	COG2303	BetA; Choline dehydrogenase or related flavoprotein	GMC family oxidoreductase N-terminal domain-containing protein	Oxidoreductase, GMC family	AA3_2(17-542)	AA3	N	N
NMSCH_00341	CDS	Sequence 328 from patent US	K00014	aroE; shikimate dehydrogenase [EC:1.1.1.25]	COG0169	AroE; Shikimate 5-dehydrogenase	shikimate dehydrogenase	Shikimate 5-dehydrogenase I alpha (EC 1.1.1.25)	-	-	-	-
NMSCH_00342	CDS	Sequence 486 from patent US	K00059	fabG, OAR1; 3-oxoacyl-[acyl-carrier protein] reductase [EC:1.1.1.100]	COG1028	FabG; NAD(P)-dependent dehydrogenase, short-chain alcohol dehydrogenase family	3-oxoacyl-ACP reductase FabG	Oxidoreductase, short-chain dehydrogenase/reductase family	-	-	-	-
NMSCH_00343	CDS	amino acid/amide ABC transporter ATP-binding protein 2, HAAT family	K01996	livF; branched-chain amino acid transport system ATP-binding protein	COG0410	LivF; ABC-type branched-chain amino acid transport system, ATPase component LivF	ABC transporter ATP-binding protein	Branched-chain amino acid ABC transporter, ATP-binding protein LivF (TC 3.A.1.4.1)	-	-	-	-
NMSCH_00344	CDS	Sequence 487 from patent US	K01995	livG; branched-chain amino acid transport system ATP-binding protein	COG0411 | COG4177	-	branched-chain amino acid ABC transporter ATP-binding protein/permease	ABC transporter, permease protein 2 (cluster 4, leucine/isoleucine/valine/benzoate) / ABC transporter, ATP-binding protein 1 (cluster 4, leucine/isoleucine/valine/benzoate)	-	-	-	-
NMSCH_00345	CDS	branched-chain amino acid ABC transporter permease	K01997	livH; branched-chain amino acid transport system permease protein	COG0559	LivH; Branched-chain amino acid ABC-type transport system, permease component	branched-chain amino acid ABC transporter permease	ABC transporter, permease protein 1 (cluster 4, leucine/isoleucine/valine/benzoate)	-	-	-	-
NMSCH_00346	CDS	ABC transporter substrate-binding protein	K01999	livK; branched-chain amino acid transport system substrate-binding protein	COG0683	LivK; ABC-type branched-chain amino acid transport system, periplasmic component	ABC transporter substrate-binding protein	ABC transporter, substrate-binding protein (cluster 4, leucine/isoleucine/valine/benzoate)	-	-	-	-
NMSCH_00347	CDS	Sequence 1448 from patent US	K01652	E2.2.1.6L, ilvB, ilvG, ilvI; acetolactate synthase I/II/III large subunit [EC:2.2.1.6]	COG0028	IlvB; Acetolactate synthase large subunit or other thiamine pyrophosphate-requiring enzyme	acetolactate synthase catalytic subunit	putative acetolactate synthase large subunit	-	-	-	-
NMSCH_00348	CDS	Phthiocerol synthesis polyketide synthase type I PpsC	K00344	qor, CRYZ; NADPH:quinone reductase [EC:1.6.5.5]	COG0604	Qor; NADPH:quinone reductase or related Zn-dependent oxidoreductase	Phthiocerol synthesis polyketide synthase type I PpsC	Quinone oxidoreductase (EC 1.6.5.5)	-	-	-	-
NMSCH_00349	CDS	L-iditol 2-dehydrogenase	K00008	SORD, gutB; L-iditol 2-dehydrogenase [EC:1.1.1.14]	COG1063	Tdh; Threonine dehydrogenase or related Zn-dependent dehydrogenase	alcohol dehydrogenase catalytic domain-containing protein	L-threonine 3-dehydrogenase (EC 1.1.1.103)	-	-	-	-
NMSCH_00350	CDS	DNA-binding transcriptional regulator, GntR family	-	-	COG1802	GntR; DNA-binding transcriptional regulator, GntR family	GntR family transcriptional regulator	Transcriptional regulator, GntR family	-	-	-	-
NMSCH_00351	CDS	chemotaxis protein	K03406	mcp; methyl-accepting chemotaxis protein	-	-	Tar ligand binding domain-containing protein	Methyl-accepting chemotaxis sensor/transducer protein	-	-	-	-
NMSCH_00352	CDS	Phosphatidylserine decarboxylase proenzyme	K01613	psd, PISD; phosphatidylserine decarboxylase [EC:4.1.1.65]	COG0688	Psd; Phosphatidylserine decarboxylase	phosphatidylserine decarboxylase	Phosphatidylserine decarboxylase (EC 4.1.1.65)	-	-	-	-
NMSCH_00353	CDS	glutamate-1-semialdehyde 2,1-aminomutase	K01845	hemL; glutamate-1-semialdehyde 2,1-aminomutase [EC:5.4.3.8]	COG0001	HemL; Glutamate-1-semialdehyde aminotransferase	aminotransferase class III-fold pyridoxal phosphate-dependent enzyme	Polyketide synthase modules and related proteins	-	-	-	-
NMSCH_00354	CDS	membrane protein	-	-	-	-	membrane protein	hypothetical protein	-	-	-	-
NMSCH_00355	CDS	phosphatidylethanolamine/phosphatidyl-N-methylethanolamine N-methyltransferase	K00570	pmtA; phosphatidylethanolamine/phosphatidyl-N-methylethanolamine N-methyltransferase [EC:2.1.1.17 2.1.1.71]	COG2226	UbiE; Ubiquinone/menaquinone biosynthesis C-methylase UbiE/MenG	methyltransferase domain-containing protein	Phosphatidylethanolamine N-methyltransferase (EC 2.1.1.17)	-	-	-	-
NMSCH_00356	CDS	murein transglycosylase	-	-	COG2951	MltB; Membrane-bound lytic murein transglycosylase B	lytic transglycosylase family protein	Membrane-bound lytic murein transglycosylase B	GH103(37-229)	GH103	GH103	Y(1-28)
NMSCH_00357	CDS	hypothetical protein	-	-	-	-	hypothetical protein	hypothetical protein	-	-	-	-
NMSCH_00358	CDS	lipocalin-like protein	-	-	-	-	hypothetical protein	hypothetical protein	-	-	-	-
NMSCH_00359	CDS	malate dehydrogenase (quinone)	K00116	mqo; malate dehydrogenase (quinone) [EC:1.1.5.4]	COG0579	LhgO; L-2-hydroxyglutarate oxidase LhgO	malate--quinone oxidoreductase	Malate:quinone oxidoreductase (EC 1.1.5.4)	-	-	-	-
NMSCH_00360	CDS	Protein of unknown function	-	-	-	-	DUF3750 domain-containing protein	hypothetical protein	-	-	-	-
NMSCH_00361	CDS	triphosphoribosyl-dephospho-CoA synthase	K13930	mdcB; triphosphoribosyl-dephospho-CoA synthase [EC:2.4.2.52]	COG1767	CitG; Triphosphoribosyl-dephospho-CoA synthetase	triphosphoribosyl-dephospho-CoA synthase MdcB	Triphosphoribosyl-dephospho-CoA synthase (EC 2.4.2.52)	-	-	-	-
NMSCH_00362	CDS	glycosyltransferase family 2 protein	-	-	-	-	glycosyltransferase family 2 protein	hypothetical protein	-	-	-	-
NMSCH_00363	CDS	methyltransferase type 11	-	-	-	-	hypothetical protein	hypothetical protein	-	-	-	-
NMSCH_00364	CDS	propionate CoA-transferase	K01026	pct; propionate CoA-transferase [EC:2.8.3.1]	COG4670	YdiF; Acyl CoA:acetate/3-ketoacid CoA transferase	acyl CoA:acetate/3-ketoacid CoA transferase	Acyl-CoA:acetate CoA-transferase, alpha subunit (EC 2.8.3.8)	-	-	-	-
NMSCH_00365	CDS	Sequence 656 from patent US	-	-	-	-	hypothetical protein	hypothetical protein	-	-	-	-
NMSCH_00366	CDS	hypothetical protein	-	-	-	-	hypothetical protein	hypothetical protein	-	-	-	-
NMSCH_00367	CDS	arsenical resistance protein ArsH	K11811	arsH; arsenical resistance protein ArsH	COG0431	SsuE; NAD(P)H-dependent FMN reductase	arsenical resistance protein ArsH	Arsenic resistance protein ArsH	-	-	-	-
NMSCH_00368	CDS	ArsR family transcriptional regulator	K03892	arsR; ArsR family transcriptional regulator, arsenate/arsenite/antimonite-responsive transcriptional repressor	COG0640	ArsR; DNA-binding transcriptional regulator, ArsR family	metalloregulator ArsR/SmtB family transcription factor	Arsenical resistance operon repressor	-	-	-	-
NMSCH_00369	CDS	arsenate reductase	K00537	arsC; arsenate reductase (glutaredoxin) [EC:1.20.4.1]	COG1393	ArsC; Arsenate reductase or related protein, glutaredoxin family	arsenate reductase (glutaredoxin)	Arsenate reductase (EC 1.20.4.1) glutaredoxin-coupled, glutaredoxin-like family	-	-	-	-
NMSCH_00370	CDS	putative arabinose efflux permease, MFS family	-	-	-	-	MFS transporter	Uncharacterized MFS-type transporter	-	-	-	-
NMSCH_00371	CDS	Glycine/D-amino acid oxidase	-	-	COG0665	DadA; Glycine/D-amino acid oxidase (deaminating)	FAD-binding oxidoreductase	FAD-dependent oxidoreductase	-	-	-	-
NMSCH_00372	CDS	amino acid ABC transporter ATP-binding protein, PAAT family	K02028	ABC.PA.A; polar amino acid transport system ATP-binding protein [EC:7.4.2.1]	COG1126	GlnQ; ABC-type polar amino acid transport system, ATPase component	amino acid ABC transporter ATP-binding protein	ABC transporter, ATP-binding protein (cluster 3, basic aa/glutamine/opines)	-	-	-	-
NMSCH_00373	CDS	amino acid ABC transporter membrane protein, PAAT family	K02029	ABC.PA.P; polar amino acid transport system permease protein	COG0765	HisM; ABC-type amino acid transport system, permease component	amino acid ABC transporter permease	hypothetical protein	-	-	-	-
NMSCH_00374	CDS	amino acid ABC transporter substrate-binding protein, PAAT family	K02030	ABC.PA.S; polar amino acid transport system substrate-binding protein	COG0834	HisJ; ABC-type amino acid transport/signal transduction system, periplasmic component/domain	ABC transporter substrate-binding protein	hypothetical protein	-	-	-	-
NMSCH_00375	CDS	Transcriptional regulator, contains XRE-family HTH domain	-	-	-	-	cupin domain-containing protein	Transcriptional regulator	-	-	-	-
NMSCH_00376	CDS	Flp pilus assembly protein TadG	-	-	-	-	hypothetical protein	hypothetical protein	-	-	-	-
NMSCH_00377	CDS	TadE-like protein	-	-	-	-	pilus assembly protein	hypothetical protein	-	-	-	-
NMSCH_00378	CDS	TadE family protein	-	-	-	-	pilus assembly protein	hypothetical protein	-	-	-	-
NMSCH_00379	CDS	chemotaxis protein CheZ	K03414	cheZ; chemotaxis protein CheZ	-	-	protein phosphatase CheZ	hypothetical protein	-	-	-	-
NMSCH_00380	CDS	metal-dependent phosphohydrolase	-	-	-	-	HD domain-containing protein	COG2206: HD-GYP domain	-	-	-	-
NMSCH_00381	CDS	C4-dicarboxylate transporter	K11103	dctA; aerobic C4-dicarboxylate transport protein	COG1301	GltP; Na+/H+-dicarboxylate symporter	hypothetical protein	Na+/H+-dicarboxylate symporter	-	-	-	-
NMSCH_00382	CDS	sensor histidine kinase	K10125	dctB; two-component system, NtrC family, C4-dicarboxylate transport sensor histidine kinase DctB [EC:2.7.13.3]	COG4191	Signal transduction histidine kinase regulating C4-dicarboxylate transport system	sensor histidine kinase	hypothetical protein	-	-	-	-
NMSCH_00383	CDS	C4-dicarboxylate transport transcriptional regulatory protein DctD	K10126	dctD; two-component system, NtrC family, C4-dicarboxylate transport response regulator DctD	COG2204	AtoC; DNA-binding transcriptional response regulator, NtrC family, contains REC, AAA-type ATPase, and a Fis-type DNA-binding domains	sigma-54 dependent transcriptional regulator	C4-dicarboxylate transport transcriptional regulatory protein	-	-	-	-
NMSCH_00384	CDS	glutamate dehydrogenase	-	-	-	-	hypothetical protein	hypothetical protein	-	-	-	-
NMSCH_00385	CDS	catalase	K03781	katE, CAT, catB, srpA; catalase [EC:1.11.1.6]	COG0753	KatE; Catalase	catalase	Catalase KatE-intracellular protease (EC 1.11.1.6)	-	-	-	-
NMSCH_00386	CDS	hypothetical protein	-	-	-	-	hypothetical protein	hypothetical protein	-	-	-	-
NMSCH_00387	CDS	MucR family transcriptional regulator	-	-	-	-	MucR family transcriptional regulator	MucR family transcriptional regulator	-	-	-	-
NMSCH_00388	CDS	two pore domain potassium channel family protein	-	-	-	-	hypothetical protein	hypothetical protein	-	-	-	-
NMSCH_00389	CDS	cyclase dehydrase	-	-	-	-	cyclase dehydrase	Transcriptional regulator	-	-	-	-
NMSCH_00390	CDS	threonine dehydrogenase-like Zn-dependent dehydrogenase	-	-	COG1063	Tdh; Threonine dehydrogenase or related Zn-dependent dehydrogenase	glutathione-dependent formaldehyde dehydrogenase	Threonine dehydrogenase and related Zn-dependent dehydrogenases	-	-	-	-
NMSCH_00391	CDS	hypothetical protein	-	-	-	-	hypothetical protein	miscellaneous; hypothetical/partial homology	-	-	-	-
NMSCH_00392	CDS	putative transposase	-	-	COG3293	Transposase	transposase	Transposase	-	-	-	-
NMSCH_00393	CDS	flavin reductase family protein	-	-	COG1853	RutF; FMN reductase RutF, DIM6/NTAB family	hypothetical protein	hypothetical protein	-	-	-	-
NMSCH_00394	CDS	4-oxalocrotonate tautomerase	-	-	-	-	4-oxalocrotonate tautomerase	hypothetical protein	-	-	-	-
NMSCH_00395	CDS	hypothetical protein	-	-	-	-	hypothetical protein	hypothetical protein	-	-	-	-
NMSCH_00396	CDS	Y4jL	-	-	-	-	hypothetical protein	y4jL gene in pNGR234a homolog	-	-	-	-
NMSCH_00397	CDS	Sequence 3009 from patent US	-	-	-	-	hypothetical protein	hypothetical protein	-	-	-	-
NMSCH_00398	CDS	hypothetical protein	-	-	-	-	hypothetical protein	hypothetical protein	-	-	-	-
NMSCH_00399	CDS	Transposase	-	-	COG3335 | COG3415	-	Transposase	Mobile element protein	-	-	-	-
NMSCH_00400	CDS	Transposase	-	-	COG3335 | COG3415	-	hypothetical protein	COG3415: Transposase and inactivated derivatives	-	-	-	-
NMSCH_00401	CDS	cation transporter	K15726	czcA, cusA, cnrA; heavy metal efflux system protein	COG3696	CusA; Cu/Ag efflux pump CusA	CusA/CzcA family heavy metal efflux RND transporter	CzcABC family efflux RND transporter, transmembrane protein	-	-	-	-
NMSCH_00402	CDS	RND transporter	K15727	czcB, cusB, cnrB; membrane fusion protein, heavy metal efflux system	COG0845	AcrA; Multidrug efflux pump subunit AcrA (membrane-fusion protein)	efflux RND transporter periplasmic adaptor subunit	CzcABC family efflux RND transporter, membrane fusion protein	-	-	-	-
NMSCH_00403	CDS	PHB/PHA accumulation regulator DNA-binding domain-containing protein	-	-	-	-	polyhydroxyalkanoate biosynthesis repressor PhaR	hypothetical protein	-	-	-	-
NMSCH_00404	CDS	transcriptional regulator	K02483	K02483; two-component system, OmpR family, response regulator	COG0745	OmpR; DNA-binding response regulator, OmpR family, contains REC and winged-helix (wHTH) domain	response regulator transcription factor	response regulator in two-component regulatory system with PhoQ	-	-	-	-
NMSCH_00405	CDS	histidine kinase	-	-	-	-	HAMP domain-containing protein	hypothetical protein	-	-	-	-
NMSCH_00406	CDS	TetR family transcriptional regulator	K16137	nemR; TetR/AcrR family transcriptional regulator, transcriptional repressor for nem operon	COG1309	AcrR; DNA-binding protein, AcrR family, includes nucleoid occlusion protein SlmA	TetR/AcrR family transcriptional regulator	Transcriptional regulator, AcrR family	-	-	-	-
NMSCH_00407	CDS	aspartyl-tRNA(Asn)/glutamyl-tRNA(Gln) amidotransferase subunit A	K02433	gatA, QRSL1; aspartyl-tRNA(Asn)/glutamyl-tRNA(Gln) amidotransferase subunit A [EC:6.3.5.6 6.3.5.7]	COG0154	GatA; Asp-tRNAAsn/Glu-tRNAGln amidotransferase A subunit or related amidase	amidase	hypothetical protein	-	-	-	-
NMSCH_00408	CDS	NAD(P)-dependent oxidoreductase	-	-	COG2084	MmsB; 3-hydroxyisobutyrate dehydrogenase or related beta-hydroxyacid dehydrogenase	NAD(P)-dependent oxidoreductase	Dehydrogenase	-	-	-	-
NMSCH_00409	CDS	carbon-monoxide dehydrogenase small subunit	K03518	coxS; aerobic carbon-monoxide dehydrogenase small subunit [EC:1.2.5.3]	-	-	hypothetical protein	Xanthine dehydrogenase iron-sulfur subunit (EC 1.17.1.4)	-	-	-	-
NMSCH_00410	CDS	carbon-monoxide dehydrogenase medium subunit	K03519	coxM, cutM; aerobic carbon-monoxide dehydrogenase medium subunit [EC:1.2.5.3]	-	-	FAD binding domain-containing protein	hypothetical protein	-	-	-	-
NMSCH_00411	CDS	carbon-monoxide dehydrogenase large subunit	K03520	coxL, cutL; aerobic carbon-monoxide dehydrogenase large subunit [EC:1.2.5.3]	-	-	xanthine dehydrogenase family protein molybdopterin-binding subunit	Carbon monoxide dehydrogenase large chain parolog without usual motifs	-	-	-	-
NMSCH_00412	CDS	enoyl-CoA hydratase/carnithine racemase	-	-	COG1024	CaiD; Enoyl-CoA hydratase/carnithine racemase	enoyl-CoA hydratase/isomerase family protein	Enoyl-CoA hydratase (EC 4.2.1.17)	-	-	-	-
NMSCH_00413	CDS	kynurenine formamidase	-	-	COG1878	Kynurenine formamidase	cyclase family protein	Metal-dependent hydrolase	-	-	-	-
NMSCH_00414	CDS	3-keto-5-aminohexanoate cleavage enzyme	K18013	kce; 3-keto-5-aminohexanoate cleavage enzyme [EC:2.3.1.247]	COG3246	Uncharacterized conserved protein, DUF849 family	3-keto-5-aminohexanoate cleavage protein	FIG00740931: hypothetical protein	-	-	-	-
NMSCH_00415	CDS	D-galactonate transporter	-	-	-	-	MFS transporter	Uncharacterized MFS-type transporter	-	-	-	-
NMSCH_00416	CDS	TetR/AcrR family transcriptional regulator	-	-	-	-	TetR family transcriptional regulator	Transcriptional regulator, TetR family	-	-	-	-
NMSCH_00417	CDS	cytochrome P450	-	-	COG2124	CypX; Cytochrome P450	cytochrome P450	Putative cytochrome P450 hydroxylase	-	-	-	-
NMSCH_00418	CDS	putative transposase	-	-	COG3293	Transposase	transposase	Transposase	-	-	-	-
NMSCH_00419	CDS	FAD-containing oxidoreductase	-	-	COG1249	Lpd; Dihydrolipoamide dehydrogenase (E3) component of pyruvate/2-oxoglutarate dehydrogenase complex or glutathione oxidoreductase	FAD-containing oxidoreductase	PF00070 family, FAD-dependent NAD(P)-disulphide oxidoreductase	-	-	-	-
NMSCH_00420	CDS	hypothetical protein	-	-	COG3918	Uncharacterized membrane protein	DUF4126 domain-containing protein	Hypothetical membrane protein Rv2120c	-	-	-	-
NMSCH_00421	CDS	NAD-dependent epimerase/dehydratase family protein	-	-	COG0702	YbjT; Uncharacterized conserved protein YbjT, contains NAD(P)-binding and DUF2867 domains	NmrA family NAD(P)-binding protein	hypothetical protein	-	-	-	-
NMSCH_00422	CDS	carbonic anhydrase	K01673	cynT, can; carbonic anhydrase [EC:4.2.1.1]	-	-	carbonic anhydrase	Carbonic anhydrase, beta class (EC 4.2.1.1)	-	-	-	-
NMSCH_00423	CDS	hypothetical protein	-	-	-	-	hypothetical protein	hypothetical protein	-	-	-	-
NMSCH_00424	CDS	alpha/beta hydrolase	-	-	-	-	alpha/beta hydrolase	hypothetical protein	-	-	-	-
NMSCH_00425	CDS	MarR family transcriptional regulator	-	-	-	-	MarR family winged helix-turn-helix transcriptional regulator	hypothetical protein	-	-	-	-
NMSCH_00426	CDS	DHA2 family efflux MFS transporter permease subunit	-	-	COG2814	AraJ; Predicted arabinose efflux permease AraJ, MFS family	DHA2 family efflux MFS transporter permease subunit	Uncharacterized MFS-type transporter	-	-	-	-
NMSCH_00427	CDS	DHA2 family efflux MFS transporter permease subunit	K03446	emrB; MFS transporter, DHA2 family, multidrug resistance protein	COG2814	AraJ; Predicted arabinose efflux permease AraJ, MFS family	DHA2 family efflux MFS transporter permease subunit	Inner-membrane proton/drug antiporter (MSF type) of tripartite multidrug efflux system	-	-	-	-
NMSCH_00428	CDS	HlyD family secretion protein	K03543	emrA; membrane fusion protein, multidrug efflux system	COG1566	EmrA; Multidrug resistance efflux pump EmrA	HlyD family secretion protein	Membrane fusion component of MSF-type tripartite multidrug efflux system	-	-	-	-
NMSCH_00429	CDS	TetR/AcrR family transcriptional regulator	-	-	-	-	TetR/AcrR family transcriptional regulator	Multidrug efflux transcriptional regulator protein, TetR family	-	-	-	-
NMSCH_00430	CDS	class I SAM-dependent methyltransferase	-	-	-	-	class I SAM-dependent methyltransferase	SAM-dependent methyltransferase	-	-	-	-
NMSCH_00431	CDS	4Fe-4S ferredoxin	-	-	COG1600	QueG; Epoxyqueuosine reductase QueG (queuosine biosynthesis)	SCP2 sterol-binding domain-containing protein	Iron-sulfur cluster-binding protein	-	-	-	-
NMSCH_00432	CDS	hypothetical protein	-	-	-	-	hypothetical protein	hypothetical protein	-	-	-	-
NMSCH_00433	CDS	Sequence 2428 from patent US	K11209	yghU, yfcG; GSH-dependent disulfide-bond oxidoreductase [EC:1.8.4.-]	COG0625	GstA; Glutathione S-transferase	glutathione S-transferase N-terminal domain-containing protein	Glutathione S-transferase (EC 2.5.1.18)	-	-	-	-
NMSCH_00434	CDS	hypothetical protein	-	-	-	-	hypothetical protein	hypothetical protein	-	-	-	-
NMSCH_00435	CDS	Crp/Fnr family transcriptional regulator	-	-	-	-	Crp/Fnr family transcriptional regulator	cAMP-binding proteins - catabolite gene activator and regulatory subunit of cAMP-dependent protein kinases	-	-	-	-
NMSCH_00436	CDS	signal transduction histidine kinase	-	-	-	-	hypothetical protein	hypothetical protein	-	-	-	-
NMSCH_00437	CDS	PAS domain S-box protein	-	-	COG0642 | COG2204	-	PAS domain S-box protein	Sensory box histidine kinase/response regulator	-	-	-	-
NMSCH_00438	CDS	hypothetical protein	-	-	-	-	hypothetical protein	hypothetical protein	-	-	-	-
NMSCH_00439	CDS	IS21 family transposase	-	-	COG4584	Transposase	IS21 family transposase	Mobile element protein	-	-	-	-
NMSCH_00440	CDS	DNA replication protein DnaC	-	-	COG1484	DnaC; DNA replication protein DnaC	DNA replication protein DnaC	Mobile element protein	-	-	-	-
NMSCH_00441	CDS	chemotaxis protein CheY	-	-	-	-	chemotaxis protein CheY	Sensory box histidine kinase/response regulator	-	-	-	-
NMSCH_00442	CDS	molybdopterin-dependent oxidoreductase-like protein	-	-	COG2041	MsrP; Molybdopterin-dependent catalytic subunit of periplasmic DMSO/TMAO and protein-methionine-sulfoxide reductases	molybdopterin-binding protein	probable sufite oxidase (EC 1.8.3.1)	-	-	-	-
NMSCH_00443	CDS	thiosulfate reductase cytochrome b subunit	-	-	COG4117	YdhU; Thiosulfate reductase cytochrome b subunit	Thiosulfate reductase cytochrome b subunit	Thiosulfate reductase cytochrome B subunit (membrane anchoring protein)	-	-	-	-
NMSCH_00444	CDS	hypothetical protein	-	-	-	-	hypothetical protein	hypothetical protein	-	-	-	-
NMSCH_00445	CDS	selenocysteine-specific translation elongation factor SelB	K03833	selB, EEFSEC; selenocysteine-specific elongation factor	-	-	selenocysteine-specific translation elongation factor	Selenocysteine-specific translation elongation factor	-	-	-	-
NMSCH_00446	CDS	peptide/nickel transport system substrate-binding protein	K02035	ABC.PE.S; peptide/nickel transport system substrate-binding protein	-	-	peptide/nickel transport system substrate-binding protein	Dipeptide-binding ABC transporter, periplasmic substrate-binding component (TC 3.A.1.5.2)	-	-	-	-
NMSCH_00447	CDS	ABC transporter substrate-binding protein	-	-	-	-	ABC transporter substrate-binding protein	ABC-type dipeptide transport system, periplasmic component	-	-	-	-
NMSCH_00448	CDS	DNA-binding transcriptional regulator, MarR family	K23775	ohrR; MarR family transcriptional regulator, organic hydroperoxide resistance regulator	-	-	hypothetical protein	Organic hydroperoxide resistance transcriptional regulator	-	-	-	-
NMSCH_00449	CDS	porin family protein	K16079	omp31; outer membrane immunogenic protein	-	-	porin family protein	Outer membrane protein	-	-	-	-
NMSCH_00450	CDS	CRP/FNR family transcriptional regulator, anaerobic regulatory protein	K01420	fnr; CRP/FNR family transcriptional regulator, anaerobic regulatory protein	COG0664	Crp; cAMP-binding domain of CRP or a regulatory subunit of cAMP-dependent protein kinases	Crp/Fnr family transcriptional regulator	Transcriptional regulator, Crp/Fnr family	-	-	-	-
NMSCH_00451	CDS	putative protein YjbI with pentapeptide repeats	-	-	COG1357	YjbI; Uncharacterized conserved protein YjbI, contains pentapeptide repeats	pentapeptide repeat-containing protein	Pentapeptide repeat family protein	-	-	-	-
NMSCH_00452	CDS	Thioredoxin	K03671	trxA; thioredoxin 1	COG0526	TrxA; Thiol-disulfide isomerase or thioredoxin	thioredoxin family protein	Thioredoxin domain	-	-	-	-
NMSCH_00453	CDS	Cytochrome C biogenesis protein transmembrane region	K06196	ccdA; cytochrome c-type biogenesis protein	COG0785	CcdA; Cytochrome c biogenesis protein CcdA	sulfite exporter TauE/SafE family protein	Cytochrome c-type biogenesis protein CcdA (DsbD analog)	-	-	-	-
NMSCH_00454	CDS	hypothetical protein	-	-	-	-	hypothetical protein	hypothetical protein	-	-	-	-
NMSCH_00455	CDS	RNA polymerase sigma-70 factor, ECF subfamily	-	-	-	-	RNA polymerase sigma-70 factor, ECF subfamily	RNA polymerase sigma factor	-	-	-	-
NMSCH_00456	CDS	Anti-sigma-K factor RskA	-	-	-	-	anti-sigma factor	hypothetical protein	-	-	-	-
NMSCH_00457	CDS	putative surface protein with fasciclin (FAS1) repeats	-	-	COG2335	FAS1; Uncaracterized surface protein containing fasciclin (FAS1) repeats	fasciclin domain-containing protein	Secreted and surface protein containing fasciclin-like repeats	-	-	-	-
NMSCH_00458	CDS	IS5/IS1182 family transposase, partial	-	-	COG3293	Transposase	IS5 family transposase	Mobile element protein	-	-	-	-
NMSCH_00459	CDS	hypothetical protein	-	-	-	-	hypothetical protein	hypothetical protein	-	-	-	-
NMSCH_00460	CDS	hypothetical protein	-	-	-	-	hypothetical protein	hypothetical protein	-	-	-	-
NMSCH_00461	CDS	hypothetical protein	-	-	-	-	hypothetical protein	hypothetical protein	-	-	-	-
NMSCH_00462	CDS	hypothetical protein	-	-	-	-	DUF2958 domain-containing protein	Mlr6156 protein	-	-	-	-
NMSCH_00463	CDS	Leu/Ile/Val-binding protein	K01999	livK; branched-chain amino acid transport system substrate-binding protein	COG0683	LivK; ABC-type branched-chain amino acid transport system, periplasmic component	branched-chain amino acid ABC transporter substrate-binding protein	gamma-aminobutyric acid ABC transporter, substrate-binding protein	-	-	-	-
NMSCH_00464	CDS	Sequence 4864 from patent US	K10001	gltI, aatJ; glutamate/aspartate transport system substrate-binding protein	-	-	amino acid ABC transporter substrate-binding protein	Glutamate/aspartate ABC transporter, substrate-binding protein GltI (TC 3.A.1.3.4)	-	-	-	-
NMSCH_00465	CDS	M20 family metallopeptidase	K01439	dapE; succinyl-diaminopimelate desuccinylase [EC:3.5.1.18]	-	-	M20 family peptidase	N-acetylornithine deacetylase (EC 3.5.1.16)	-	-	-	-
NMSCH_00466	CDS	diaminopropionate ammonia-lyase	K01751	E4.3.1.15; diaminopropionate ammonia-lyase [EC:4.3.1.15]	COG1171	IlvA; Threonine deaminase	diaminopropionate ammonia-lyase	Diaminopropionate ammonia-lyase (EC 4.3.1.15)	-	-	-	-
NMSCH_00467	CDS	gamma-glutamyltranspeptidase / glutathione hydrolase	K00681	ggt; gamma-glutamyltranspeptidase / glutathione hydrolase [EC:2.3.2.2 3.4.19.13]	COG0405	Ggt; Gamma-glutamyltranspeptidase	gamma-glutamyltransferase	Gamma-glutamyltranspeptidase (EC 2.3.2.2) @ Glutathione hydrolase (EC 3.4.19.13)	-	-	-	-
NMSCH_00468	CDS	putative hydro-lyase	-	-	COG4336	YcsI; Uncharacterized conserved protein YcsI, UPF0317/DUF1446 family	putative hydro-lyase	UPF0317 protein YcsI	-	-	-	-
NMSCH_00469	CDS	MFS transporter	K08369	ydjE; MFS transporter, putative metabolite:H+ symporter	-	-	MFS transporter	hypothetical protein	-	-	-	-
NMSCH_00470	CDS	Zn-dependent hydrolase	K06016	pydC; beta-ureidopropionase / N-carbamoyl-L-amino-acid hydrolase [EC:3.5.1.6 3.5.1.87]	COG0624	ArgE; Acetylornithine deacetylase/Succinyl-diaminopimelate desuccinylase or related deacylase	Zn-dependent hydrolase	Beta-ureidopropionase (EC 3.5.1.6)	-	-	-	-
NMSCH_00471	CDS	aldolase	-	-	COG0235	AraD; 5-methylthioribulose/5-deoxyribulose/Fuculose 1-phosphate aldolase (methionine salvage, sugar degradation)	aldolase	Ribulose-5-phosphate 4-epimerase and related epimerases and aldolases	-	-	-	-
NMSCH_00472	CDS	amidohydrolase	-	-	COG1473	AbgB; Metal-dependent amidase/aminoacylase/carboxypeptidase	amidohydrolase	Metal-dependent amidase/aminoacylase/carboxypeptidase	-	-	-	-
NMSCH_00473	CDS	Sequence 4864 from patent US	K10001	gltI, aatJ; glutamate/aspartate transport system substrate-binding protein	-	-	hypothetical protein	Glutamate/aspartate ABC transporter, substrate-binding protein GltI (TC 3.A.1.3.4)	-	-	-	-
NMSCH_00474	CDS	site-specific integrase	K04763	xerD; integrase/recombinase XerD	COG4974	XerD; Site-specific recombinase XerD	hypothetical protein	Integrase	-	-	-	-
NMSCH_00475	CDS	hypothetical protein	-	-	-	-	hypothetical protein	hypothetical protein	-	-	-	-
NMSCH_00476	CDS	hypothetical protein	-	-	-	-	hypothetical protein	hypothetical protein	-	-	-	-
NMSCH_00477	CDS	DEAD/DEAH box helicase	-	-	-	-	DEAD/DEAH box helicase family protein	hypothetical protein	-	-	-	-
NMSCH_00478	CDS	putative transposase	K07497	K07497; putative transposase	COG2801	Tra5; Transposase InsO and inactivated derivatives	IS3 family transposase	hypothetical protein	-	-	-	-
NMSCH_00479	CDS	transposase	K07483	K07483; transposase	-	-	16 kDa protein	Mobile element protein	-	-	-	-
NMSCH_00480	CDS	Superfamily II DNA or RNA helicase	-	-	-	-	hypothetical protein	hypothetical protein	-	-	-	-
NMSCH_00481	CDS	hypothetical protein	-	-	-	-	hypothetical protein	hypothetical protein	-	-	-	-
NMSCH_00482	CDS	Tyrosine recombinase XerD	-	-	-	-	hypothetical protein	hypothetical protein	-	-	-	-
NMSCH_00483	CDS	RNA-directed DNA polymerase	K00986	ltrA; RNA-directed DNA polymerase [EC:2.7.7.49]	-	-	hypothetical protein	Retron-type RNA-directed DNA polymerase (EC 2.7.7.49)	-	-	-	-
NMSCH_00484	CDS	integrase	-	-	-	-	site-specific integrase	Phage integrase	-	-	-	-
NMSCH_00485	tRNA	tRNA-Met(cat)	-	-	-	-	hypothetical protein	tRNA-Met-CAT	-	-	-	-
NMSCH_00486	CDS	CHRD domain-containing protein	-	-	-	-	CHRD domain-containing protein	hypothetical protein	-	-	-	-
NMSCH_00487	CDS	hypothetical protein	-	-	-	-	hypothetical protein	hypothetical protein	-	-	-	-
NMSCH_00488	CDS	putative oxidoreductase	-	-	COG0667	PdxI; Pyridoxal reductase PdxI or related oxidoreductase, aldo/keto reductase family	aldo/keto reductase	Aldo/keto reductase precursor	-	-	-	-
NMSCH_00489	CDS	NADPH-dependent F420 reductase	K06988	fno; 8-hydroxy-5-deazaflavin:NADPH oxidoreductase [EC:1.5.1.40]	COG2085	Predicted dinucleotide-binding enzyme	NADP oxidoreductase	hypothetical protein	-	-	-	-
NMSCH_00490	CDS	ATP:ADP antiporter, AAA family	K03301	TC.AAA; ATP:ADP antiporter, AAA family	COG3202	TlcC; ATP/ADP translocase	MFS transporter	FIG00802139: hypothetical protein	-	-	-	-
NMSCH_00491	CDS	hypothetical protein	-	-	-	-	hypothetical protein	hypothetical protein	-	-	-	-
NMSCH_00492	CDS	hypothetical protein	-	-	-	-	hypothetical protein	hypothetical protein	-	-	-	-
NMSCH_00493	CDS	GMP synthase	K01951	guaA, GMPS; GMP synthase (glutamine-hydrolysing) [EC:6.3.5.2]	COG0518 | COG0519	-	glutamine-hydrolyzing GMP synthase	GMP synthase [glutamine-hydrolyzing], amidotransferase subunit (EC 6.3.5.2) / GMP synthase [glutamine-hydrolyzing], ATP pyrophosphatase subunit (EC 6.3.5.2)	-	-	-	-
NMSCH_00494	CDS	Lysophospholipase L1	-	-	-	-	hypothetical protein	hypothetical protein	-	-	-	-
NMSCH_00495	CDS	tRNA-Thr(GGU) m(6)t(6)A37 methyltransferase TsaA	-	-	COG1720	TrmO; tRNA (Thr-GGU) A37 N6-methylase	hypothetical protein	tRNA (adenine(37)-N6)-methyltransferase	-	-	-	-
NMSCH_00496	CDS	AMP nucleosidase	K01241	amn; AMP nucleosidase [EC:3.2.2.4]	COG0775	MtnN; Nucleoside phosphorylase/nucleosidase, includes 5'-methylthioadenosine/S-adenosylhomocysteine nucleosidase MtnN and futalosine hydrolase MqnB	AMP nucleosidase	AMP nucleosidase (EC 3.2.2.4)	-	-	-	-
NMSCH_00497	CDS	Sequence 1958 from patent US	-	-	-	-	hypothetical protein	hypothetical protein	-	-	-	-
NMSCH_00498	CDS	Di-and tricarboxylate transporter	-	-	COG0471	CitT; Di- and tricarboxylate antiporter	Di-and tricarboxylate transporter	Sodium-dependent anion transporter family	-	-	-	-
NMSCH_00499	CDS	succinate dehydrogenase	K00241	sdhC, frdC; succinate dehydrogenase / fumarate reductase, cytochrome b subunit	COG2009	SdhC; Succinate dehydrogenase/fumarate reductase, cytochrome b subunit	succinate dehydrogenase, cytochrome b556 subunit	hypothetical protein	-	-	-	-
NMSCH_00500	CDS	succinate dehydrogenase / fumarate reductase membrane anchor subunit	K00242	sdhD, frdD; succinate dehydrogenase / fumarate reductase, membrane anchor subunit	COG2142	SdhD; Succinate dehydrogenase, hydrophobic anchor subunit	succinate dehydrogenase, hydrophobic membrane anchor protein	Succinate dehydrogenase hydrophobic membrane anchor protein	-	-	-	-
NMSCH_00501	CDS	fumarate reductase	K00239	sdhA, frdA; succinate dehydrogenase / fumarate reductase, flavoprotein subunit [EC:1.3.5.1 1.3.5.4]	COG1053	SdhA; Succinate dehydrogenase/fumarate reductase, flavoprotein subunit	succinate dehydrogenase flavoprotein subunit	Succinate dehydrogenase flavoprotein subunit (EC 1.3.5.1)	-	-	-	-
NMSCH_00502	CDS	succinate dehydrogenase iron-sulfur subunit	K00240	sdhB, frdB; succinate dehydrogenase / fumarate reductase, iron-sulfur subunit [EC:1.3.5.1 1.3.5.4]	COG0479	SdhB/FrdB; Succinate dehydrogenase/fumarate reductase, Fe-S protein subunit	succinate dehydrogenase iron-sulfur subunit	Succinate dehydrogenase iron-sulfur protein (EC 1.3.5.1)	-	-	-	-
NMSCH_00503	CDS	Protease inhibitor Inh	-	-	-	-	protease inhibitor Inh/omp19 family protein	Extensin-like protein precursor	-	-	-	-
NMSCH_00504	CDS	ATP-binding cassette, subfamily B, multidrug efflux pump	K18893	vcaM; ATP-binding cassette, subfamily B, multidrug efflux pump	COG1132	MdlB; ABC-type multidrug transport system, ATPase and permease component	ABC transporter ATP-binding protein/permease	Efflux ABC transporter, permease/ATP-binding protein Atu2242	-	-	-	-
NMSCH_00505	CDS	ubiquinol-cytochrome C reductase	K00411	UQCRFS1, RIP1, petA; ubiquinol-cytochrome c reductase iron-sulfur subunit [EC:7.1.1.8]	COG0723	QcrA/PetC; Rieske Fe-S protein	ubiquinol-cytochrome c reductase iron-sulfur subunit	Ubiquinol-cytochrome C reductase iron-sulfur subunit (EC 1.10.2.2)	-	-	-	-
NMSCH_00506	CDS	cytochrome B	K00410	fbcH; ubiquinol-cytochrome c reductase cytochrome b/c1 subunit	COG1290	QcrB/PetB; Cytochrome b subunit of the bc complex	cytochrome b N-terminal domain-containing protein	Ubiquinol-cytochrome C reductase, cytochrome B subunit (EC 1.10.2.2)	-	-	-	-
NMSCH_00507	CDS	Cytochrome c1	K00413	CYC1, CYT1, petC; ubiquinol-cytochrome c reductase cytochrome c1 subunit	COG2857	CYT1; Cytochrome c1	cytochrome c1	Ubiquinol-cytochrome C reductase, cytochrome C1 subunit	-	-	-	-
NMSCH_00508	CDS	S-methyl-5'-thioadenosine phosphorylase	K00772	mtaP, MTAP; 5'-methylthioadenosine phosphorylase [EC:2.4.2.28]	COG0005	XapA; Purine nucleoside phosphorylase	S-methyl-5'-thioadenosine phosphorylase	5'-methylthioadenosine phosphorylase (EC 2.4.2.28)	-	-	-	-
NMSCH_00509	CDS	imidazoleglycerol-phosphate dehydratase	K01693	hisB; imidazoleglycerol-phosphate dehydratase [EC:4.2.1.19]	COG0131	HisB2; Imidazoleglycerol phosphate dehydratase HisB	imidazoleglycerol-phosphate dehydratase HisB	Imidazoleglycerol-phosphate dehydratase (EC 4.2.1.19)	-	-	-	-
NMSCH_00510	CDS	hypothetical protein	-	-	-	-	DUF2628 domain-containing protein	hypothetical protein	-	-	-	-
NMSCH_00511	CDS	imidazole glycerol phosphate synthase	K02501	hisH; imidazole glycerol-phosphate synthase subunit HisH [EC:4.3.2.10]	COG0118	HisH; Imidazoleglycerol phosphate synthase glutamine amidotransferase subunit HisH	imidazole glycerol phosphate synthase subunit HisH	Imidazole glycerol phosphate synthase amidotransferase subunit HisH	-	-	-	-
NMSCH_00512	CDS	1-(5-phosphoribosyl)-5-	K01814	hisA; phosphoribosylformimino-5-aminoimidazole carboxamide ribotide isomerase [EC:5.3.1.16]	COG0106	HisA; Phosphoribosylformimino-5-aminoimidazole carboxamide ribonucleotide (ProFAR) isomerase	1-(5-phosphoribosyl)-5-[(5-phosphoribosylamino)methylideneamino]imidazole-4-carboxamide isomerase	Phosphoribosylformimino-5-aminoimidazole carboxamide ribotide isomerase (EC 5.3.1.16)	-	-	-	-
NMSCH_00513	CDS	imidazole glycerol phosphate synthase subunit HisF	K02500	hisF; imidazole glycerol-phosphate synthase subunit HisF [EC:4.3.2.10]	COG0107	HisF; Imidazole glycerol phosphate synthase subunit HisF	imidazole glycerol phosphate synthase subunit HisF	Imidazole glycerol phosphate synthase cyclase subunit	-	-	-	-
NMSCH_00514	CDS	dihydroorotase	K01465	URA4, pyrC; dihydroorotase [EC:3.5.2.3]	COG0044	AllB; Dihydroorotase or related cyclic amidohydrolase	dihydroorotase	Dihydroorotase (EC 3.5.2.3)	-	-	-	-
NMSCH_00515	CDS	glycerol-3-phosphate acyltransferase PlsY	K08591	plsY; acyl phosphate:glycerol-3-phosphate acyltransferase [EC:2.3.1.275]	COG0344	PlsY; Phospholipid biosynthesis protein PlsY, probable glycerol-3-phosphate acyltransferase	glycerol-3-phosphate 1-O-acyltransferase PlsY	Acyl-phosphate:glycerol-3-phosphate O-acyltransferase PlsY (EC 2.3.1.n3)	-	-	-	-
NMSCH_00516	CDS	DNA processing protein DprA	K04096	smf; DNA processing protein	COG0758	Smf; Predicted Rossmann fold nucleotide-binding protein DprA/Smf involved in DNA uptake	DNA processing protein DprA	Rossmann fold nucleotide-binding protein Smf possibly involved in DNA uptake	-	-	-	-
NMSCH_00517	CDS	putative holliday junction resolvase	K07447	ruvX; putative pre-16S rRNA nuclease [EC:3.1.-.-]	COG0816	YqgF; YqgF/RuvX protein, pre-16S rRNA maturation RNase/Holliday junction resolvase/anti-termination factor	Holliday junction resolvase RuvX	Putative pre-16S rRNA nuclease YqgF	-	-	-	-
NMSCH_00518	CDS	SMI1/KNR4 family protein	-	-	-	-	SMI1/KNR4 family protein	FIG00801179: hypothetical protein	-	-	-	-
NMSCH_00519	CDS	hypothetical protein	-	-	-	-	hypothetical protein	hypothetical protein	-	-	-	-
NMSCH_00520	CDS	aspartyl/glutamyl-tRNA(Asn/Gln) amidotransferase subunit C	K02435	gatC, GATC; aspartyl-tRNA(Asn)/glutamyl-tRNA(Gln) amidotransferase subunit C [EC:6.3.5.6 6.3.5.7]	-	-	aspartyl/glutamyl-tRNA(Asn/Gln) amidotransferase subunit C	hypothetical protein	-	-	-	-
NMSCH_00521	CDS	aspartyl/glutamyl-tRNA(Asn/Gln) amidotransferase subunit A	K02433	gatA, QRSL1; aspartyl-tRNA(Asn)/glutamyl-tRNA(Gln) amidotransferase subunit A [EC:6.3.5.6 6.3.5.7]	COG0154	GatA; Asp-tRNAAsn/Glu-tRNAGln amidotransferase A subunit or related amidase	Asp-tRNA(Asn)/Glu-tRNA(Gln) amidotransferase subunit GatA	Aspartyl-tRNA(Asn) amidotransferase subunit A (EC 6.3.5.6) @ Glutamyl-tRNA(Gln) amidotransferase subunit A (EC 6.3.5.7)	-	-	-	-
NMSCH_00522	CDS	hypothetical protein	-	-	-	-	hypothetical protein	hypothetical protein	-	-	-	-
NMSCH_00523	CDS	aspartyl/glutamyl-tRNA(Asn/Gln) amidotransferase subunit B	K02434	gatB, PET112; aspartyl-tRNA(Asn)/glutamyl-tRNA(Gln) amidotransferase subunit B [EC:6.3.5.6 6.3.5.7]	COG0064	GatB; Asp-tRNAAsn/Glu-tRNAGln amidotransferase B subunit	Asp-tRNA(Asn)/Glu-tRNA(Gln) amidotransferase subunit GatB	Aspartyl-tRNA(Asn) amidotransferase subunit B (EC 6.3.5.6) @ Glutamyl-tRNA(Gln) amidotransferase subunit B (EC 6.3.5.7)	-	-	-	-
NMSCH_00524	CDS	hypothetical protein	-	-	-	-	DUF3280 domain-containing protein	Bll6187 protein	-	-	-	-
NMSCH_00525	CDS	MULTISPECIES: HlyD family secretion protein	-	-	COG1566	EmrA; Multidrug resistance efflux pump EmrA	HlyD family secretion protein	Tetrapartite efflux system, membrane fusion component FusE-like	-	-	-	-
NMSCH_00526	CDS	Protein of unknown function	-	-	-	-	DUF1656 domain-containing protein	Tetrapartite efflux system component, FusD-like	-	-	-	-
NMSCH_00527	CDS	FUSC family protein	-	-	COG1289	YccC; Uncharacterized membrane protein YccC	FUSC family protein	Tetrapartite efflux system, inner membrane component FusBC-like	-	-	-	-
NMSCH_00528	CDS	hypothetical protein	-	-	-	-	hypothetical protein	hypothetical protein	-	-	-	-
NMSCH_00529	CDS	glutathione S-transferase	K11209	yghU, yfcG; GSH-dependent disulfide-bond oxidoreductase [EC:1.8.4.-]	COG0625	GstA; Glutathione S-transferase	glutathione S-transferase N-terminal domain-containing protein	Glutathione S-transferase (EC 2.5.1.18)	-	-	-	-
NMSCH_00530	CDS	hypothetical protein	-	-	COG4731	Uncharacterized conserved protein, DUF2147 family	DUF2147 domain-containing protein	hypothetical protein	-	-	-	-
NMSCH_00531	CDS	phosphodiesterase	K00940	ndk, NME; nucleoside-diphosphate kinase [EC:2.7.4.6]	COG0105	Ndk; Nucleoside diphosphate kinase	nucleoside-diphosphate kinase	Nucleoside diphosphate kinase (EC 2.7.4.6)	-	-	-	-
NMSCH_00532	CDS	hypothetical protein	-	-	-	-	hypothetical protein	hypothetical protein	-	-	-	-
NMSCH_00533	CDS	phosphoribosylglycinamide formyltransferase	K11175	purN; phosphoribosylglycinamide formyltransferase 1 [EC:2.1.2.2]	COG0299	PurN; Folate-dependent phosphoribosylglycinamide formyltransferase PurN	phosphoribosylglycinamide formyltransferase	Phosphoribosylglycinamide formyltransferase (EC 2.1.2.2)	-	-	-	-
NMSCH_00534	CDS	phosphoribosylformylglycinamidine cyclo-ligase	K01933	purM; phosphoribosylformylglycinamidine cyclo-ligase [EC:6.3.3.1]	COG0150	PurM; Phosphoribosylaminoimidazole (AIR) synthetase	phosphoribosylformylglycinamidine cyclo-ligase	Phosphoribosylformylglycinamidine cyclo-ligase (EC 6.3.3.1)	-	-	-	-
NMSCH_00535	CDS	putative PurR-regulated permease PerM	-	-	COG0628	PerM; Predicted PurR-regulated permease PerM	AI-2E family transporter	Putative permease often clustered with de novo purine synthesis	-	-	-	-
NMSCH_00536	CDS	DNA Metabolism protein	-	-	COG0593	DnaA; Chromosomal replication initiation ATPase DnaA	hypothetical protein	Chromosomal replication initiator protein DnaA	-	-	-	-
NMSCH_00537	CDS	RNA degradosome polyphosphate kinase	K00937	ppk1; polyphosphate kinase [EC:2.7.4.1]	COG0855	Ppk; Polyphosphate kinase	RNA degradosome polyphosphate kinase	Polyphosphate kinase (EC 2.7.4.1)	-	-	-	-
NMSCH_00538	CDS	Guanosine-5'-triphosphate,3'-diphosphate pyrophosphatase	K01524	ppx-gppA; exopolyphosphatase / guanosine-5'-triphosphate,3'-diphosphate pyrophosphatase [EC:3.6.1.11 3.6.1.40]	COG0248	GppA; Exopolyphosphatase/pppGpp-phosphohydrolase	exopolyphosphatase	Exopolyphosphatase (EC 3.6.1.11)	-	-	-	-
NMSCH_00539	CDS	methyl-accepting chemotaxis protein	-	-	-	-	Methyl-accepting chemotaxis protein 4	hypothetical protein	-	-	-	-
NMSCH_00540	CDS	acetamidase	-	-	COG2421	FmdA; Acetamidase/formamidase	Acetamidase	Transcriptional regulator, AraC family / Acetamidase/Formamidase	-	-	-	-
NMSCH_00541	CDS	malic enzyme	K00029	E1.1.1.40, maeB; malate dehydrogenase (oxaloacetate-decarboxylating)(NADP+) [EC:1.1.1.40]	COG0280 | COG0281	-	NADP-dependent malic enzyme	NAD-dependent malic enzyme (EC 1.1.1.38)	-	-	-	-
NMSCH_00542	CDS	acetyltransferase-like isoleucine patch superfamily enzyme	-	-	COG0110	WbbJ; Acetyltransferase, isoleucine patch superfamily	acetyltransferase-like isoleucine patch superfamily enzyme	acetyltransferase, CYSE/LACA/LPXA/NODL family	-	-	-	-
NMSCH_00543	CDS	Protein of unknown function	-	-	-	-	DUF3297 family protein	hypothetical protein	-	-	-	-
NMSCH_00544	CDS	type II toxin-antitoxin system HicA family toxin	-	-	-	-	hypothetical protein	hypothetical protein	-	-	-	-
NMSCH_00545	CDS	acyltransferase	-	-	COG1835	OafA; Peptidoglycan/LPS O-acetylase OafA/YrhL, contains acyltransferase and SGNH-hydrolase domains	acyltransferase	Acetyltransferase	-	-	-	-
NMSCH_00546	CDS	N-acetylglucosaminyl-diphospho-decaprenol L-rhamnosyltransferase	K16870	wbbL; N-acetylglucosaminyl-diphospho-decaprenol L-rhamnosyltransferase [EC:2.4.1.289]	COG1216	WcaE; Glycosyltransferase, GT2 family	glycosyltransferase family 2 protein	Glycosyltransferase	GT2_Glycos_transf_2(6-163)	N	GT2	N
NMSCH_00547	CDS	aspartyl-tRNA synthetase	K01876	DARS2, aspS; aspartyl-tRNA synthetase [EC:6.1.1.12]	COG0173	AspS; Aspartyl-tRNA synthetase	aspartyl-tRNA synthetase	Aspartyl-tRNA synthetase (EC 6.1.1.12) @ Aspartyl-tRNA(Asn) synthetase (EC 6.1.1.23)	-	-	-	-
NMSCH_00548	CDS	hypothetical protein	-	-	-	-	hypothetical protein	hypothetical protein	-	-	-	-
NMSCH_00549	CDS	ribonuclease D	K03684	rnd; ribonuclease D [EC:3.1.13.5]	COG0349	Rnd; Ribonuclease D	ribonuclease D	Ribonuclease D (EC 3.1.26.3)	-	-	-	-
NMSCH_00550	CDS	hypothetical protein	-	-	-	-	hypothetical protein	hypothetical protein	-	-	-	-
NMSCH_00551	CDS	PQQ-dependent dehydrogenase, methanol/ethanol family	K23995	xoxF; lanthanide-dependent methanol dehydrogenase [EC:1.1.2.10]	COG4993	Gcd; Glucose dehydrogenase, PQQ-dependent	methanol/ethanol family PQQ-dependent dehydrogenase	Methanol dehydrogenase large subunit protein (EC 1.1.2.7)	-	-	-	-
NMSCH_00552	CDS	c-type cytochrome, methanol metabolism-related	-	-	COG2010	CccA; Cytochrome c, mono- and diheme variants	c-type cytochrome, methanol metabolism-related	Cytochrome c-553I precursor (Cytochrome c553I)	-	-	-	-
NMSCH_00553	CDS	methanol oxidase	-	-	COG0834	HisJ; ABC-type amino acid transport/signal transduction system, periplasmic component/domain	hypothetical protein	Bll6196 protein	-	-	-	-
NMSCH_00554	CDS	2-amino-4-hydroxy-6-hydroxymethyldihydropteridine pyrophosphokinase	K00950	folK; 2-amino-4-hydroxy-6-hydroxymethyldihydropteridine diphosphokinase [EC:2.7.6.3]	COG0801	FolK; 7,8-dihydro-6-hydroxymethylpterin pyrophosphokinase (folate biosynthesis)	2-amino-4-hydroxy-6-hydroxymethyldihydropteridine diphosphokinase	2-amino-4-hydroxy-6-hydroxymethyldihydropteridine pyrophosphokinase (EC 2.7.6.3)	-	-	-	-
NMSCH_00555	CDS	dihydroneopterin aldolase	K01633	folB; 7,8-dihydroneopterin aldolase/epimerase/oxygenase [EC:4.1.2.25 5.1.99.8 1.13.11.81]	COG1539	FolB; Dihydroneopterin aldolase	dihydroneopterin aldolase	Dihydroneopterin aldolase (EC 4.1.2.25)	-	-	-	-
NMSCH_00556	CDS	dihydropteroate synthase	K00796	folP; dihydropteroate synthase [EC:2.5.1.15]	COG0294	FolP; Dihydropteroate synthase	dihydropteroate synthase	Dihydropteroate synthase (EC 2.5.1.15)	-	-	-	-
NMSCH_00557	CDS	hypothetical protein	-	-	-	-	hypothetical protein	Bll6198 protein	-	-	-	-
NMSCH_00558	CDS	hypothetical protein	-	-	-	-	hypothetical protein	hypothetical protein	-	-	-	-
NMSCH_00559	CDS	pyrroloquinoline quinone biosynthesis protein E	K06139	pqqE; PqqA peptide cyclase [EC:1.21.98.4]	COG0535	SkfB; Radical SAM superfamily maturase, SkfB/NifB/PqqE family	pyrroloquinoline quinone biosynthesis protein PqqE	Coenzyme PQQ synthesis protein E	-	-	-	-
NMSCH_00560	CDS	Pyrroloquinoline-quinone synthase	-	-	COG5424	PqqC; Pyrroloquinoline quinone (PQQ) biosynthesis protein C	pyrroloquinoline-quinone synthase PqqC	Pyrroloquinoline-quinone synthase (EC 1.3.3.11) / Coenzyme PQQ synthesis protein D	-	-	-	-
NMSCH_00561	CDS	pyrroloquinoline quinone biosynthesis protein PqqB	K06136	pqqB; pyrroloquinoline quinone biosynthesis protein B	COG1235	PhnP; Phosphoribosyl 1,2-cyclic phosphate phosphodiesterase	pyrroloquinoline quinone biosynthesis protein PqqB	Coenzyme PQQ synthesis protein B	-	-	-	-
NMSCH_00562	CDS	coenzyme PQQ biosynthesis protein A	-	-	-	-	coenzyme PQQ biosynthesis protein A	Coenzyme PQQ synthesis protein A	-	-	-	-
NMSCH_00563	CDS	DNA-binding response regulator, OmpR family, contains REC and winged-helix (wHTH) domain	K02483	K02483; two-component system, OmpR family, response regulator	COG0745	OmpR; DNA-binding response regulator, OmpR family, contains REC and winged-helix (wHTH) domain	response regulator transcription factor	Two-component transcriptional response regulator, OmpR family	-	-	-	-
NMSCH_00564	CDS	HAMP domain-containing histidine kinase	K02484	K02484; two-component system, OmpR family, sensor kinase [EC:2.7.13.3]	COG2205	KdpD; K+-sensing histidine kinase KdpD	HAMP domain-containing histidine kinase	Two-component system sensor histidine kinase	-	-	-	-
NMSCH_00565	CDS	hypothetical protein	-	-	-	-	hypothetical protein	FIG00802090: hypothetical protein	-	-	-	-
NMSCH_00566	CDS	formylmethanofuran dehydrogenase, subunit C /formyltransferase/hydrolase complex subunit C	K00202	fwdC, fmdC; formylmethanofuran dehydrogenase subunit C [EC:1.2.7.12]	COG2218	FwdC; Formylmethanofuran dehydrogenase subunit C	formylmethanofuran dehydrogenase subunit C	Formylmethanofuran dehydrogenase subunit C (EC 1.2.99.5)	-	-	-	-
NMSCH_00567	CDS	formylmethanofuran--tetrahydromethanopterin N-formyltransferase	K00672	ftr; formylmethanofuran--tetrahydromethanopterin N-formyltransferase [EC:2.3.1.101]	COG2037	Ftr; Formylmethanofuran:tetrahydromethanopterin formyltransferase	formylmethanofuran--tetrahydromethanopterin N-formyltransferase	Formylmethanofuran--tetrahydromethanopterin N-formyltransferase (EC 2.3.1.101)	-	-	-	-
NMSCH_00568	CDS	formylmethanofuran dehydrogenase subunit A /formyltransferase/hydrolase complex subunit A	K00200	fwdA, fmdA; formylmethanofuran dehydrogenase subunit A [EC:1.2.7.12]	COG1229	FwdA; Formylmethanofuran dehydrogenase subunit A	formylmethanofuran dehydrogenase subunit A	Formylmethanofuran dehydrogenase subunit A (EC 1.2.99.5)	-	-	-	-
NMSCH_00569	CDS	formylmethanofuran dehydrogenase subunit B /formyltransferase/hydrolase complex subunit B	K00201	fwdB, fmdB; formylmethanofuran dehydrogenase subunit B [EC:1.2.7.12]	-	-	formyltransferase	Formylmethanofuran dehydrogenase subunit B (EC 1.2.99.5)	-	-	-	-
NMSCH_00570	CDS	GHMP kinase	K06984	K06984; beta-ribofuranosylaminobenzene 5'-phosphate synthase [EC:2.4.2.54]	COG1907	bRFAP; Beta-ribofuranosylaminobenzene 5'-phosphate synthase (methanopterin biosynthesis)	GHMP kinase	beta-ribofuranosylaminobenzene 5'-phosphate synthase (EC 2.4.2.54)	-	-	-	-
NMSCH_00571	CDS	NAD(P)-dependent methylenetetrahydromethanopterin dehydrogenase	K10714	mtdB; methylene-tetrahydromethanopterin dehydrogenase [EC:1.5.1.-]	-	-	methylenetetrahydromethanopterin dehydrogenase	Methylene tetrahydromethanopterin dehydrogenase (EC 1.5.99.9)	-	-	-	-
NMSCH_00572	CDS	tetrahydromethanopterin C1 transfer protein	K06913	K06913; uncharacterized protein	-	-	tetrahydromethanopterin C1 transfer protein	Predicted ATP-dependent carboligase related to biotin carboxylase	-	-	-	-
NMSCH_00573	CDS	methenyltetrahydromethanopterin cyclohydrolase	K01499	mch; methenyltetrahydromethanopterin cyclohydrolase [EC:3.5.4.27]	COG3252	Mch; Methenyltetrahydromethanopterin cyclohydrolase	methenyltetrahydromethanopterin cyclohydrolase	N(5),N(10)-methenyltetrahydromethanopterin cyclohydrolase (EC 3.5.4.27)	-	-	-	-
NMSCH_00574	CDS	RimK-like ATP-grasp domain-containing protein	K15740	mptN; tetrahydromethanopterin:alpha-L-glutamate ligase [EC:6.3.2.33]	COG0189	LysX; Glutathione synthase, LysX or RimK-type ligase, ATP-grasp superfamily	RimK family alpha-L-glutamate ligase	Possible glutaminyl transferase clustered with tetrahydromethanopterin biosynthesis genes	-	-	-	-
NMSCH_00575	CDS	triphosphoribosyl-dephospho-CoA synthase	K05966	citG; triphosphoribosyl-dephospho-CoA synthase [EC:2.4.2.52]	COG1767	CitG; Triphosphoribosyl-dephospho-CoA synthetase	triphosphoribosyl-dephospho-CoA synthase	Triphosphoribosyl-dephospho-CoA synthetase	-	-	-	-
NMSCH_00576	CDS	aldehyde-activating protein	K10713	fae; 5,6,7,8-tetrahydromethanopterin hydro-lyase [EC:4.2.1.147]	COG1795	Fae; Formaldehyde-activating enzyme (5,6,7,8-tetrahydromethanopterin hydrolyase)	5,6,7,8-tetrahydromethanopterin hydro-lyase	5,6,7,8-tetrahydromethanopterin hydro-lyase (EC 4.2.1.147) @ Formaldehyde activating enzyme	-	-	-	-
NMSCH_00577	CDS	hypothetical protein	-	-	-	-	hypothetical protein	hypothetical protein	-	-	-	-
NMSCH_00578	CDS	chaperonin GroEL	K04077	groEL, HSPD1; chaperonin GroEL	COG0459	GroEL; Chaperonin GroEL (HSP60 family)	chaperonin GroEL	Heat shock protein 60 kDa family chaperone GroEL	-	-	-	-
NMSCH_00579	CDS	chaperonin GroES	K04078	groES, HSPE1; chaperonin GroES	COG0234	GroES; Co-chaperonin GroES (HSP10)	co-chaperone GroES	Heat shock protein 10 kDa family chaperone GroES	-	-	-	-
NMSCH_00580	CDS	magnesium transporter CorA	K03284	corA; magnesium transporter	COG0598	CorA; Mg2+ and Co2+ transporter CorA	magnesium transporter CorA	Magnesium and cobalt transport protein CorA	-	-	-	-
NMSCH_00581	CDS	histidine kinase	K03406	mcp; methyl-accepting chemotaxis protein	-	-	PAS domain-containing protein	Methyl-accepting chemotaxis sensor/transducer protein	-	-	-	-
NMSCH_00582	CDS	putative phosphoesterase	K06953	K06953; uncharacterized protein	COG1407	Metallophosphoesterase superfamily enzyme	ligase-associated DNA damage response endonuclease PdeM	FIG006285: ICC-like protein phosphoesterase	-	-	-	-
NMSCH_00583	CDS	ATP-dependent helicase Lhr and Lhr-like helicase	K03724	lhr; ATP-dependent helicase Lhr and Lhr-like helicase [EC:3.6.4.-]	COG1201	Lhr; Lhr-like helicase	ligase-associated DNA damage response DEXH box helicase	Helicase domain protein	-	-	-	-
NMSCH_00584	CDS	Acetyl esterase/lipase	K01066	aes; acetyl esterase [EC:3.1.1.-]	COG0657	Aes; Acetyl esterase/lipase	hypothetical protein	COG0657: Esterase/lipase	-	-	-	-
NMSCH_00585	CDS	hypothetical protein	-	-	-	-	hypothetical protein	hypothetical protein	-	-	-	-
NMSCH_00586	CDS	DNA-damage-inducible protein F	K03327	TC.MATE, SLC47A, norM, mdtK, dinF; multidrug resistance protein, MATE family	COG0534	NorM; Na+-driven multidrug efflux pump, DinF/NorM/MATE family	XRE family transcriptional regulator	DNA-damage-inducible protein F	-	-	-	-
NMSCH_00587	CDS	hypothetical protein	-	-	-	-	hypothetical protein	hypothetical protein	-	-	-	-
NMSCH_00588	CDS	citrate lyase subunit beta / citryl-CoA lyase	K01644	citE; citrate lyase subunit beta / citryl-CoA lyase [EC:4.1.3.34]	COG2301	CitE; Citrate lyase beta subunit	CoA ester lyase	L-malyl-CoA/beta-methylmalyl-CoA lyase (EC 4.1.3.24)	-	-	-	-
NMSCH_00589	CDS	formate dehydrogenase F4B subunit	-	-	-	-	hypothetical protein	hypothetical protein	-	-	-	-
NMSCH_00590	CDS	formate dehydrogenase F4A subunit	-	-	COG0243	BisC; Anaerobic selenocysteine-containing dehydrogenase	FdhF/YdeP family oxidoreductase	Putative formate dehydrogenase oxidoreductase protein	-	-	-	-
NMSCH_00591	CDS	quinone-dependent dihydroorotate dehydrogenase	K00254	DHODH, pyrD; dihydroorotate dehydrogenase [EC:1.3.5.2]	COG0167	PyrD; Dihydroorotate dehydrogenase	quinone-dependent dihydroorotate dehydrogenase	Dihydroorotate dehydrogenase (quinone) (EC 1.3.5.2)	-	-	-	-
NMSCH_00592	CDS	hypothetical protein	-	-	COG3502	Uncharacterized conserved protein, DUF952 family	DUF952 domain-containing protein	FIG005495: hypothetical protein	-	-	-	-
NMSCH_00593	CDS	DNA-binding protein	-	-	COG2932	Phage repressor protein C, contains Cro/C1-type HTH and peptisase s24 domains	helix-turn-helix transcriptional regulator	Phage repressor	-	-	-	-
NMSCH_00594	CDS	PAS domain S-box-containing protein	-	-	-	-	PAS domain S-box protein	Two-component system sensor histidine kinase	-	-	-	-
NMSCH_00595	CDS	putative lipid-binding transport protein, Tim44 family	-	-	-	-	TIM44-like domain-containing protein	hypothetical protein	-	-	-	-
NMSCH_00596	CDS	16S rRNA (adenine1518-N6/adenine1519-N6)-dimethyltransferase	K02528	ksgA; 16S rRNA (adenine1518-N6/adenine1519-N6)-dimethyltransferase [EC:2.1.1.182]	COG0030	RsmA; 16S rRNA A1518 and A1519 N6-dimethyltransferase RsmA/KsgA/DIM1 (may also have DNA glycosylase/AP lyase activity)	16S rRNA (adenine(1518)-N(6)/adenine(1519)-N(6))-dimethyltransferase RsmA	SSU rRNA (adenine(1518)-N(6)/adenine(1519)-N(6))-dimethyltransferase (EC 2.1.1.182)	-	-	-	-
NMSCH_00597	CDS	4-hydroxythreonine-4-phosphate dehydrogenase	K00097	pdxA; 4-hydroxythreonine-4-phosphate dehydrogenase [EC:1.1.1.262]	COG1995	PdxA; 4-hydroxy-L-threonine phosphate dehydrogenase PdxA	4-hydroxythreonine-4-phosphate dehydrogenase	4-hydroxythreonine-4-phosphate dehydrogenase (EC 1.1.1.262)	-	-	-	-
NMSCH_00598	CDS	LPS-assembly protein	K04744	lptD, imp, ostA; LPS-assembly protein	COG1452	LptD; LPS assembly outer membrane protein LptD (organic solvent tolerance protein OstA)	LPS-assembly protein LptD	LPS-assembly protein LptD @ Organic solvent tolerance protein precursor	-	-	-	-
NMSCH_00599	CDS	Permease YjgP/YjgQ family protein	K11720	lptG; lipopolysaccharide export system permease protein	COG0795	LptF; Lipopolysaccharide export LptBFGC system, permease protein LptF	Permease YjgP/YjgQ family protein	Lipopolysaccharide export system permease protein LptG	-	-	-	-
NMSCH_00600	CDS	lipopolysaccharide export system permease protein	K07091	lptF; lipopolysaccharide export system permease protein	COG0795	LptF; Lipopolysaccharide export LptBFGC system, permease protein LptF	LPS export ABC transporter permease LptF	Lipopolysaccharide export system permease protein LptF	-	-	-	-
NMSCH_00601	CDS	aminopeptidase A	K01255	CARP, pepA; leucyl aminopeptidase [EC:3.4.11.1]	COG0260	PepB; Leucyl aminopeptidase	leucyl aminopeptidase	Cytosol aminopeptidase PepA (EC 3.4.11.1)	-	-	-	-
NMSCH_00602	CDS	hypothetical protein	-	-	-	-	hypothetical protein	hypothetical protein	-	-	-	-
NMSCH_00603	CDS	long-chain acyl-CoA synthetase	K01897	ACSL, fadD; long-chain acyl-CoA synthetase [EC:6.2.1.3]	COG0318	MenE/FadK; O-succinylbenzoic acid-CoA ligase MenE or related acyl-CoA synthetase (AMP-forming)	long-chain acyl-CoA synthetase	Long-chain-fatty-acid--CoA ligase (EC 6.2.1.3)	-	-	-	-
NMSCH_00604	CDS	sulfoxide reductase catalytic subunit YedY	K07147	msrP; methionine sulfoxide reductase catalytic subunit [EC:1.8.-.-]	COG2041	MsrP; Molybdopterin-dependent catalytic subunit of periplasmic DMSO/TMAO and protein-methionine-sulfoxide reductases	protein-methionine-sulfoxide reductase catalytic subunit MsrP	Protein-methionine-sulfoxide reductase catalytic subunit MsrP	-	-	-	-
NMSCH_00605	CDS	YARHG domain-containing protein	-	-	-	-	YARHG domain-containing protein	hypothetical protein	-	-	-	-
NMSCH_00606	CDS	LysR family transcriptional regulator	-	-	COG0583	LysR; DNA-binding transcriptional regulator, LysR family	LysR family transcriptional regulator	Transcriptional regulator RL3429, LysR family	-	-	-	-
NMSCH_00607	CDS	Thioredoxin reductase	K00384	trxB, TRR; thioredoxin reductase (NADPH) [EC:1.8.1.9]	COG0492	TrxB; Thioredoxin reductase	thioredoxin-disulfide reductase	Thioredoxin reductase (EC 1.8.1.9)	-	-	-	-
NMSCH_00608	CDS	nucleoside-diphosphate sugar epimerase	K07276	K07276; uncharacterized protein	COG3660	ELM1; Mitochondrial fission protein ELM1	nucleoside-diphosphate sugar epimerase	DUF1022 domain-containing protein	-	-	-	-
NMSCH_00609	CDS	hypothetical protein	-	-	-	-	hypothetical protein	hypothetical protein	-	-	-	-
NMSCH_00610	CDS	Transcription elongation factor GreA	K03624	greA; transcription elongation factor GreA	COG0782	GreA; Transcription elongation factor, GreA/GreB family	hypothetical protein	Transcription elongation factor GreA	-	-	-	-
NMSCH_00611	CDS	carbamoyl-phosphate synthase large subunit	K01955	carB, CPA2; carbamoyl-phosphate synthase large subunit [EC:6.3.5.5]	COG0458	CarB; Carbamoylphosphate synthase large subunit	carbamoyl-phosphate synthase large subunit	Carbamoyl-phosphate synthase large chain (EC 6.3.5.5)	-	-	-	-
NMSCH_00612	CDS	pseudoazurin	-	-	COG3794	PetE; Plastocyanin	pseudoazurin	hypothetical protein	-	-	-	-
NMSCH_00613	CDS	hypothetical protein	-	-	-	-	hypothetical protein	hypothetical protein	-	-	-	-
NMSCH_00614	CDS	carbamoyl-phosphate synthase	K01956	carA, CPA1; carbamoyl-phosphate synthase small subunit [EC:6.3.5.5]	COG0505	CarA; Carbamoylphosphate synthase small subunit	glutamine-hydrolyzing carbamoyl-phosphate synthase small subunit	Carbamoyl-phosphate synthase small chain (EC 6.3.5.5)	-	-	-	-
NMSCH_00615	CDS	glutamyl-tRNA amidotransferase	K09117	K09117; uncharacterized protein	COG1610	YqeY; Uncharacterized conserved protein YqeY, may have tRNA amino acid amidase activity	GatB/YqeY domain-containing protein	Transamidase GatB domain protein	-	-	-	-
NMSCH_00616	CDS	DNA primase	K02316	dnaG; DNA primase [EC:2.7.7.101]	COG0358	DnaG; DNA primase (bacterial type)	DNA primase	DNA primase DnaG	-	-	-	-
NMSCH_00617	CDS	RNA polymerase sigma factor RpoD	K03086	rpoD; RNA polymerase primary sigma factor	COG0568	RpoD; DNA-directed RNA polymerase, sigma subunit (sigma70/sigma32)	RNA polymerase sigma factor RpoD	hypothetical protein	-	-	-	-
NMSCH_00618	CDS	Adenylate cyclase 1	K01768	E4.6.1.1; adenylate cyclase [EC:4.6.1.1]	COG2114	AcyC; Adenylate cyclase, class 3	adenylate/guanylate cyclase	Adenylate cyclase (EC 4.6.1.1) / Guanylate cyclase (EC 4.6.1.2)	-	-	-	-
NMSCH_00619	CDS	glycosyl transferase	-	-	-	-	glycosyl transferase	Glycosyl transferase, group 2 family	N	N	GT2	N
NMSCH_00620	CDS	aspartyl protease family protein	K06985	K06985; aspartyl protease family protein	-	-	peptidase	Aspartyl protease	-	-	-	-
NMSCH_00621	misc_RNA	TPP	-	-	-	-	hypothetical protein	hypothetical protein	-	-	-	-
NMSCH_00622	CDS	glycine oxidase	K03153	thiO; glycine oxidase [EC:1.4.3.19]	COG0665	DadA; Glycine/D-amino acid oxidase (deaminating)	glycine oxidase	Glycine oxidase ThiO (EC 1.4.3.19)	-	-	-	-
NMSCH_00623	CDS	sulfur carrier protein	K03154	thiS; sulfur carrier protein	COG2104	ThiS; Sulfur carrier protein ThiS (thiamine biosynthesis)	sulfur carrier protein ThiS	Sulfur carrier protein ThiS	-	-	-	-
NMSCH_00624	CDS	thiazole synthase	K03149	thiG; thiazole synthase [EC:2.8.1.10]	COG2022	ThiG; Thiazole synthase ThiGH, ThiG subunit (thiamin biosynthesis)	thiazole synthase	Thiazole synthase (EC 2.8.1.10)	-	-	-	-
NMSCH_00625	CDS	thiamine-phosphate pyrophosphorylase	K00788	thiE; thiamine-phosphate pyrophosphorylase [EC:2.5.1.3]	-	-	thiamine phosphate synthase	Thiazole tautomerase TenI (EC 5.3.99.10)	-	-	-	-
NMSCH_00626	CDS	putative proteasome-type protease	K07395	K07395; putative proteasome-type protease	COG3484	Predicted proteasome-type protease	peptidase	hypothetical protein	-	-	-	-
NMSCH_00627	CDS	transglutaminase	-	-	COG1305	YebA; Transglutaminase-like enzyme, putative cysteine protease	transglutaminase family protein	Protein containing transglutaminase-like domain, putative cysteine protease	-	-	-	-
NMSCH_00628	CDS	hypothetical protein	-	-	COG2307	Alpha-E; Uncharacterized conserved protein, Alpha-E superfamily	alpha-E domain-containing protein	Protein containing domains DUF403	-	-	-	-
NMSCH_00629	CDS	hypothetical protein	-	-	COG2308	Circularly permuted ATP-grasp protein	circularly permuted type 2 ATP-grasp protein	Protein containing domains DUF404, DUF407	-	-	-	-
NMSCH_00630	CDS	MULTISPECIES: JAB domain-containing protein	K03630	radC; DNA repair protein RadC	COG2003	RadC; DNA repair protein RadC, contains a helix-hairpin-helix DNA-binding motif	DNA repair protein RadC	UPF0758 family protein	-	-	-	-
NMSCH_00631	CDS	type I methionyl aminopeptidase	K01265	map; methionyl aminopeptidase [EC:3.4.11.18]	COG0024	Map; Methionine aminopeptidase	type I methionyl aminopeptidase	Methionine aminopeptidase (EC 3.4.11.18)	-	-	-	-
NMSCH_00632	CDS	zinc-finger domain protein	-	-	COG4391	Uncharacterized protein, contains Zn-finger domain	hypothetical protein	hypothetical protein	-	-	-	-
NMSCH_00633	CDS	salicylate hydroxylase	K00480	E1.14.13.1; salicylate hydroxylase [EC:1.14.13.1]	COG0654	UbiH; 2-polyprenyl-6-methoxyphenol hydroxylase and related FAD-dependent oxidoreductases	FAD-dependent monooxygenase	Putative n-hydroxybenzoate hydroxylase	-	-	-	-
NMSCH_00634	tRNA	tRNA-Leu(taa)	-	-	-	-	hypothetical protein	tRNA-Leu-TAA	-	-	-	-
NMSCH_00635	CDS	hypothetical protein	-	-	-	-	hypothetical protein	hypothetical protein	-	-	-	-
NMSCH_00636	CDS	flagellar protein	-	-	-	-	flagellar protein	hypothetical protein	-	-	-	-
NMSCH_00637	CDS	transmembrane protein	-	-	-	-	DUF1275 domain-containing protein	hypothetical protein	-	-	-	-
NMSCH_00638	CDS	hypothetical protein	-	-	-	-	hypothetical protein	Bll6457 protein	-	-	-	-
NMSCH_00639	CDS	hypothetical protein	-	-	-	-	hypothetical protein	hypothetical protein	-	-	-	-
NMSCH_00640	CDS	4-carboxymuconolactone decarboxylase	K01607	pcaC; 4-carboxymuconolactone decarboxylase [EC:4.1.1.44]	-	-	4-carboxymuconolactone decarboxylase	Cation/multidrug efflux pump	-	-	-	-
NMSCH_00641	CDS	ATP-dependent helicase HrpB	K03579	hrpB; ATP-dependent helicase HrpB [EC:3.6.4.13]	COG1643	HrpA; HrpA-like RNA helicase	ATP-dependent helicase HrpB	ATP-dependent helicase HrpB	-	-	-	-
NMSCH_00642	CDS	putative domain 1-containing protein	-	-	COG2050	PaaI; Acyl-CoA thioesterase PaaI, contains HGG motif	PaaI family thioesterase	Phenylacetic acid degradation protein paaI	-	-	-	-
NMSCH_00643	CDS	gluconolactonase	K01053	gnl, RGN; gluconolactonase [EC:3.1.1.17]	COG3386	YvrE; Sugar lactone lactonase YvrE	SMP-30/gluconolactonase/LRE family protein	Gluconolactonase (EC 3.1.1.17)	-	-	-	-
NMSCH_00644	CDS	hypothetical protein	K09986	K09986; uncharacterized protein	COG3816	Uncharacterized conserved protein, DUF1285 family	DUF1285 domain-containing protein	FIG003620: Proteophosphoglycan precursor (Fragment)	-	-	-	-
NMSCH_00645	CDS	coenzyme A pyrophosphatase	-	-	COG0494	MutT; 8-oxo-dGTP pyrophosphatase MutT and related house-cleaning NTP pyrophosphohydrolases, NUDIX family	CoA pyrophosphatase	Uncharacterized Nudix hydrolase NudL	-	-	-	-
NMSCH_00646	CDS	hypothetical protein	-	-	-	-	hypothetical protein	FIG00799510: hypothetical protein	-	-	-	-
NMSCH_00647	CDS	tRNA nucleotidyltransferase/poly(A) polymerase	K00970	pcnB; poly(A) polymerase [EC:2.7.7.19]	COG0617	PcnB; tRNA nucleotidyltransferase/poly(A) polymerase	CCA tRNA nucleotidyltransferase	CCA tRNA nucleotidyltransferase (EC 2.7.7.72)	-	-	-	-
NMSCH_00648	CDS	ATP synthase epsilon chain	K02114	ATPF1E, atpC; F-type H+-transporting ATPase subunit epsilon	COG0355	AtpC; FoF1-type ATP synthase, epsilon subunit	F0F1 ATP synthase subunit epsilon	ATP synthase epsilon chain (EC 3.6.3.14)	-	-	-	-
NMSCH_00649	CDS	ATP synthase F1 subcomplex beta subunit	K02112	ATPF1B, atpD; F-type H+/Na+-transporting ATPase subunit beta [EC:7.1.2.2 7.2.2.1]	COG0055	AtpD; FoF1-type ATP synthase, beta subunit	F0F1 ATP synthase subunit beta	ATP synthase beta chain (EC 3.6.3.14)	-	-	-	-
NMSCH_00650	CDS	F-type H+-transporting ATPase subunit gamma	K02115	ATPF1G, atpG; F-type H+-transporting ATPase subunit gamma	COG0224	AtpG; FoF1-type ATP synthase, gamma subunit	F0F1 ATP synthase subunit gamma	ATP synthase gamma chain (EC 3.6.3.14)	-	-	-	-
NMSCH_00651	CDS	ATP synthase F1 subcomplex alpha subunit	K02111	ATPF1A, atpA; F-type H+/Na+-transporting ATPase subunit alpha [EC:7.1.2.2 7.2.2.1]	COG0056	AtpA; FoF1-type ATP synthase, alpha subunit	F0F1 ATP synthase subunit alpha	ATP synthase alpha chain (EC 3.6.3.14)	-	-	-	-
NMSCH_00652	CDS	F-type H+-transporting ATPase subunit delta	K02113	ATPF1D, atpH; F-type H+-transporting ATPase subunit delta	COG0712	AtpH; FoF1-type ATP synthase, delta subunit	F0F1 ATP synthase subunit delta	ATP synthase delta chain (EC 3.6.3.14)	-	-	-	-
NMSCH_00653	CDS	Protein-disulfide isomerase	-	-	COG1651	DsbG; Protein thiol-disulfide isomerase DsbC	Protein-disulfide isomerase	DSBA oxidoreductase	-	-	-	-
NMSCH_00654	CDS	2-hydroxychromene-2-carboxylate isomerase	-	-	COG3917	NahD; 2-hydroxychromene-2-carboxylate isomerase	2-hydroxychromene-2-carboxylate isomerase	2-hydroxychromene-2-carboxylate isomerase family protein	-	-	-	-
NMSCH_00655	CDS	argininosuccinate synthase	K01940	argG, ASS1; argininosuccinate synthase [EC:6.3.4.5]	COG0137	ArgG; Argininosuccinate synthase	argininosuccinate synthase	Argininosuccinate synthase (EC 6.3.4.5)	-	-	-	-
NMSCH_00656	CDS	hypothetical protein	-	-	-	-	hypothetical protein	hypothetical protein	-	-	-	-
NMSCH_00657	CDS	Monofunctional biosynthetic peptidoglycan transglycosylase	K03814	mtgA; monofunctional glycosyltransferase [EC:2.4.1.129]	COG0744	MrcB; Penicillin-binding protein 1B/1F, peptidoglycan transglycosylase/transpeptidase	monofunctional biosynthetic peptidoglycan transglycosylase	Monofunctional biosynthetic peptidoglycan transglycosylase	GT51(42-203)	GT51	GT51	N
NMSCH_00658	CDS	farnesyl diphosphate synthase	K00795	ispA; farnesyl diphosphate synthase [EC:2.5.1.1 2.5.1.10]	COG0142	IspA; Geranylgeranyl pyrophosphate synthase	polyprenyl synthetase family protein	hypothetical protein	-	-	-	-
NMSCH_00659	CDS	sugar ABC transporter permease	K10547	ABC.GGU.P, gguB; putative multiple sugar transport system permease protein	COG4214	XylH; ABC-type xylose transport system, permease component	sugar ABC transporter permease	L-arabinose ABC transporter, permease protein AraH	-	-	-	-
NMSCH_00660	CDS	ABC transporter ATP-binding protein	K10548	ABC.GGU.A, gguA; putative multiple sugar transport system ATP-binding protein [EC:7.5.2.-]	COG1129	MglA; ABC-type sugar transport system, ATPase component	ABC transporter ATP-binding protein	L-arabinose ABC transporter, ATP-binding protein AraG	-	-	-	-
NMSCH_00661	CDS	multiple monosaccharide-binding protein	K10546	ABC.GGU.S, chvE; putative multiple sugar transport system substrate-binding protein	COG4213	XylF; ABC-type xylose transport system, periplasmic component	sugar-binding protein	L-arabinose ABC transporter, substrate-binding protein AraF	-	-	-	-
NMSCH_00662	CDS	3-oxoacyl-ACP reductase	-	-	COG4221	YdfG; NADP-dependent 3-hydroxy acid dehydrogenase YdfG	SDR family oxidoreductase	Putative oxidoreductase	-	-	-	-
NMSCH_00663	CDS	cyclic nucleotide-binding domain-containing protein	K07001	K07001; NTE family protein	COG0664 | COG1752	-	patatin-like phospholipase family protein	Serine protease	-	-	-	-
NMSCH_00664	CDS	hypothetical protein	-	-	-	-	hypothetical protein	hypothetical protein	-	-	-	-
NMSCH_00665	CDS	pimeloyl-ACP methyl ester carboxylesterase	K22369	EPHX4; epoxide hydrolase 4 [EC:3.3.-.-]	COG0596	MenH; 2-succinyl-6-hydroxy-2,4-cyclohexadiene-1-carboxylate synthase MenH and related esterases, alpha/beta hydrolase fold	alpha/beta hydrolase	Epoxide hydrolase (EC 3.3.2.9)	-	-	-	-
NMSCH_00666	CDS	hypothetical protein	-	-	-	-	hypothetical protein	hypothetical protein	-	-	-	-
NMSCH_00667	CDS	DNA mismatch repair protein MutS	K03555	mutS; DNA mismatch repair protein MutS	COG0249	MutS; DNA mismatch repair ATPase MutS	DNA mismatch repair protein MutS	DNA mismatch repair protein MutS	-	-	-	-
NMSCH_00668	CDS	Response regulator receiver domain-containing protein	-	-	COG3707	AmiR; Two-component response regulator, AmiR/NasT family, consists of REC and RNA-binding antiterminator (ANTAR) domains	response regulator	Two-component transcriptional response regulator, LuxR family	-	-	-	-
NMSCH_00669	CDS	PAS sensor protein	-	-	COG2202 | COG3920	-	PAS domain-containing protein	COG3920: Signal transduction histidine kinase	-	-	-	-
NMSCH_00670	CDS	MFS transporter	K08218	ampG; MFS transporter, PAT family, beta-lactamase induction signal transducer AmpG	-	-	AmpG family muropeptide MFS transporter	AmpG permease	-	-	-	-
NMSCH_00671	CDS	peptidase	-	-	-	-	EcsC family protein	STAPHYLOLYTIC protease PREPROENZYME LASA	-	-	-	-
NMSCH_00672	CDS	putative Mg2+ transporter-C (MgtC) family protein	K07507	mgtC; putative Mg2+ transporter-C (MgtC) family protein	COG1285	SapB; Magnesium uptake protein YhiD/SapB, involved in acid resistance	methyltransferase	Mg(2+)-transport-ATPase-associated protein MgtC	-	-	-	-
NMSCH_00673	CDS	threonine dehydratase	K01754	E4.3.1.19, ilvA, tdcB; threonine dehydratase [EC:4.3.1.19]	COG1171	IlvA; Threonine deaminase	threonine dehydratase	Threonine dehydratase biosynthetic (EC 4.3.1.19)	-	-	-	-
NMSCH_00674	CDS	DeoR faimly transcriptional regulator	K00901	dgkA, DGK; diacylglycerol kinase (ATP) [EC:2.7.1.107]	COG0818	DgkA; Diacylglycerol kinase	diacylglycerol kinase	Diacylglycerol kinase (EC 2.7.1.107)	-	-	-	-
NMSCH_00675	CDS	AbrB family transcriptional regulator	K07120	K07120; uncharacterized protein	COG3180	AbrB; Uncharacterized membrane protein AbrB, regulator of aidB expression	AbrB family transcriptional regulator	AbrB protein	-	-	-	-
NMSCH_00676	CDS	argininosuccinate lyase	K01755	argH, ASL; argininosuccinate lyase [EC:4.3.2.1]	-	-	argininosuccinate lyase	Argininosuccinate lyase (EC 4.3.2.1)	-	-	-	-
NMSCH_00677	CDS	LysR family transcriptional regulator, hydrogen peroxide-inducible genes activator	K04761	oxyR; LysR family transcriptional regulator, hydrogen peroxide-inducible genes activator	COG0583	LysR; DNA-binding transcriptional regulator, LysR family	LysR family transcriptional regulator	Hydrogen peroxide-inducible genes activator > OxyR	-	-	-	-
NMSCH_00678	CDS	catalase	K03781	katE, CAT, catB, srpA; catalase [EC:1.11.1.6]	COG0753	KatE; Catalase	catalase	Catalase KatE (EC 1.11.1.6)	-	-	-	-
NMSCH_00679	CDS	Sequence 1217 from patent US	-	-	-	-	cupin domain-containing protein	hypothetical protein	-	-	-	-
NMSCH_00680	CDS	MFS transporter	K03449	MFS.CP; MFS transporter, CP family, cyanate transporter	-	-	MFS transporter	Uncharacterized MFS-type transporter	-	-	-	-
NMSCH_00681	CDS	apolipoprotein N-acyltransferase	K03820	lnt; apolipoprotein N-acyltransferase [EC:2.3.1.269]	COG0815	Lnt; Apolipoprotein N-acyltransferase	apolipoprotein N-acyltransferase	Apolipoprotein N-acyltransferase / Copper homeostasis protein CutE	-	-	-	-
NMSCH_00682	CDS	HlyC/CorC family transporter	-	-	COG1253	TlyC; Hemolysin-related protein, contains CBS domains, UPF0053 family	hemolysin family protein	Magnesium and cobalt efflux protein CorC	-	-	-	-
NMSCH_00683	CDS	rRNA maturation RNase YbeY	K07042	ybeY, yqfG; probable rRNA maturation factor	COG0319	YbeY; ssRNA-specific RNase YbeY, 16S rRNA maturation enzyme	rRNA maturation RNase YbeY	Metal-dependent hydrolase YbeY, involved in rRNA and/or ribosome maturation and assembly	-	-	-	-
NMSCH_00684	CDS	phosphate starvation-inducible protein PhoH	K06217	phoH, phoL; phosphate starvation-inducible protein PhoH and related proteins	COG1702	PhoH; Phosphate starvation-inducible protein PhoH, predicted ATPase	PhoH family protein	hypothetical protein	-	-	-	-
NMSCH_00685	CDS	tRNA-2-methylthio-N6-dimethylallyladenosine synthase	K06168	miaB; tRNA-2-methylthio-N6-dimethylallyladenosine synthase [EC:2.8.4.3]	COG0621	MiaB; tRNA A37 methylthiotransferase MiaB	tRNA (N6-isopentenyl adenosine(37)-C2)-methylthiotransferase MiaB	tRNA-i(6)A37 methylthiotransferase (EC 2.8.4.3)	-	-	-	-
NMSCH_00686	CDS	lactate permease	K03303	lctP; lactate permease	COG1620	LldP; L-lactate permease	L-lactate permease	L-lactate permease	-	-	-	-
NMSCH_00687	CDS	acyl-phosphate glycerol 3-phosphate acyltransferase	K22617	olsA; lyso-ornithine lipid O-acyltransferase [EC:2.3.1.270]	COG0204	PlsC; 1-acyl-sn-glycerol-3-phosphate acyltransferase	1-acyl-sn-glycerol-3-phosphate acyltransferase	Acyl-CoA:1-acyl-sn-glycerol-3-phosphate acyltransferase (EC 2.3.1.51)	-	-	-	-
NMSCH_00688	CDS	GCN5 family acetyltransferase	K03789	rimI; [ribosomal protein S18]-alanine N-acetyltransferase [EC:2.3.1.266]	COG0456	RimI; Ribosomal protein S18 acetylase RimI and related acetyltransferases	GNAT family N-acetyltransferase	Ribosomal-protein-S18p-alanine acetyltransferase (EC 2.3.1.128)	-	-	-	-
NMSCH_00689	CDS	peptidase M22	K14742	tsaB; tRNA threonylcarbamoyladenosine biosynthesis protein TsaB	COG1214	TsaB; tRNA A37 threonylcarbamoyladenosine modification protein TsaB	tRNA (adenosine(37)-N6)-threonylcarbamoyltransferase complex dimerization subunit type 1 TsaB	tRNA threonylcarbamoyladenosine biosynthesis protein TsaB	-	-	-	-
NMSCH_00690	CDS	iron transporter	-	-	COG0694	NifU; Fe-S cluster biogenesis protein NfuA, 4Fe-4S-binding domain	NifU family protein	NifU-like domain protein	-	-	-	-
NMSCH_00691	CDS	atp-dependent helicase	-	-	-	-	hypothetical protein	hypothetical protein	-	-	-	-
NMSCH_00692	CDS	hypothetical protein	-	-	-	-	hypothetical protein	Methyl-accepting chemotaxis sensor/transducer protein	-	-	-	-
NMSCH_00693	CDS	HAD family hydrolase	-	-	COG0546	Gph; Phosphoglycolate phosphatase, HAD superfamily	HAD family hydrolase	COG0546: Predicted phosphatases	-	-	-	-
NMSCH_00694	CDS	hypothetical protein	-	-	-	-	hypothetical protein	hypothetical protein	-	-	-	-
NMSCH_00695	CDS	protein of unknown function; putative exported protein	-	-	-	-	hypothetical protein	hypothetical protein	-	-	-	-
NMSCH_00696	CDS	hypothetical protein	-	-	-	-	hypothetical protein	hypothetical protein	-	-	-	-
NMSCH_00697	CDS	hypothetical protein	-	-	-	-	hypothetical protein	Bll4432 protein	-	-	-	-
NMSCH_00698	CDS	hypothetical protein	-	-	-	-	DUF4089 domain-containing protein	hypothetical protein	-	-	-	-
NMSCH_00699	CDS	AtzE family amidohydrolase	K19837	atzE; 1-carboxybiuret hydrolase [EC:3.5.1.131]	COG0154	GatA; Asp-tRNAAsn/Glu-tRNAGln amidotransferase A subunit or related amidase	AtzE family amidohydrolase	Oxamate carbamoyltransferase (EC 2.1.3.5)	-	-	-	-
NMSCH_00700	CDS	Protein of unknown function	-	-	COG4875	CaMKIID; Protein kinase association domain CaMKII_AD, NTF2-like superfamily	oxalurate catabolism protein HpxZ	hypothetical protein	-	-	-	-
NMSCH_00701	CDS	membrane Transport	K02035	ABC.PE.S; peptide/nickel transport system substrate-binding protein	COG0747	DdpA; ABC-type transport system, periplasmic component	ABC transporter substrate-binding protein	ABC transporter, substrate-binding protein (cluster 5, nickel/peptides/opines)	-	-	-	-
NMSCH_00702	CDS	peptide/nickel transport system permease protein	K02033	ABC.PE.P; peptide/nickel transport system permease protein	COG0601	DppB; ABC-type dipeptide/oligopeptide/nickel transport system, permease component	ABC transporter permease	ABC transporter, permease protein 1 (cluster 5, nickel/peptides/opines)	-	-	-	-
NMSCH_00703	CDS	peptide/nickel transport system permease protein	K02034	ABC.PE.P1; peptide/nickel transport system permease protein	COG1173	DppC; ABC-type dipeptide/oligopeptide/nickel transport system, permease component	ABC transporter permease	ABC transporter, permease protein 2 (cluster 5, nickel/peptides/opines)	-	-	-	-
NMSCH_00704	CDS	ABC transporter ATP-binding protein	K02032	ddpF; peptide/nickel transport system ATP-binding protein	COG4608	AppF; ABC-type oligopeptide transport system, ATPase component	ABC transporter ATP-binding protein	ABC transporter, ATP-binding protein (cluster 5, nickel/peptides/opines)	-	-	-	-
NMSCH_00705	CDS	MULTISPECIES: ABC transporter ATP-binding protein	K02031	ddpD; peptide/nickel transport system ATP-binding protein	COG0444	DppD; ABC-type dipeptide/oligopeptide/nickel transport system, ATPase component	hypothetical protein	ABC transporter, ATP-binding protein (cluster 5, nickel/peptides/opines)	-	-	-	-
NMSCH_00706	CDS	Viral hemorrhagic septicemia virus non-virion protein	-	-	-	-	hypothetical protein	hypothetical protein	-	-	-	-
NMSCH_00707	CDS	HTH-type transcriptional regulatory protein GabR	K00375	K00375; GntR family transcriptional regulator / MocR family aminotransferase	-	-	PLP-dependent aminotransferase family protein	Transcriptional regulator, GntR family domain / Aspartate aminotransferase (EC 2.6.1.1)	-	-	-	-
NMSCH_00708	CDS	negative transcriptional regulator, PaiB family	K07734	paiB; transcriptional regulator	COG2808	PaiB; Predicted FMN-binding regulatory protein PaiB	transcriptional regulator	Transcriptional regulator	-	-	-	-
NMSCH_00709	CDS	GNAT family acetyltransferase	-	-	COG1670	RimL; Protein N-acetyltransferase, RimJ/RimL family	GNAT family acetyltransferase	Acetyltransferase, GNAT family	-	-	-	-
NMSCH_00710	CDS	Choline dehydrogenase	-	-	COG2303	BetA; Choline dehydrogenase or related flavoprotein	GMC family oxidoreductase	Glucose-methanol-choline (GMC) oxidoreductase:NAD binding site	AA3(12-511)	N	N	N
NMSCH_00711	CDS	alpha/beta hydrolase	-	-	-	-	alpha/beta hydrolase	hypothetical protein	-	-	-	-
NMSCH_00712	CDS	GNAT family N-acetyltransferase	K22476	K22476; N-acetylglutamate synthase [EC:2.3.1.1]	-	-	GNAT family N-acetyltransferase	Acetyltransferase, GNAT family	-	-	-	-
NMSCH_00713	CDS	exodeoxyribonuclease VII large subunit	K03601	xseA; exodeoxyribonuclease VII large subunit [EC:3.1.11.6]	COG1570	XseA; Exonuclease VII, large subunit	exodeoxyribonuclease VII large subunit	Exodeoxyribonuclease VII large subunit (EC 3.1.11.6)	-	-	-	-
NMSCH_00714	CDS	MFS transporter	-	-	COG0477	ProP; MFS family permease, includes anhydromuropeptide permease AmpG	MFS transporter	Uncharacterized MFS-type transporter	-	-	-	-
NMSCH_00715	CDS	putative arabinose efflux permease, MFS family	-	-	COG2814	AraJ; Predicted arabinose efflux permease AraJ, MFS family	MFS transporter	Uncharacterized MFS-type transporter	-	-	-	-
NMSCH_00716	CDS	ribosome modulation factor	-	-	-	-	hypothetical protein	hypothetical protein	-	-	-	-
NMSCH_00717	CDS	MULTISPECIES: catalase	-	-	-	-	catalase	Bsl6734 protein	-	-	-	-
NMSCH_00718	CDS	hypothetical protein	-	-	-	-	hypothetical protein	hypothetical protein	-	-	-	-
NMSCH_00719	CDS	hypothetical protein	-	-	-	-	hypothetical protein	hypothetical protein	-	-	-	-
NMSCH_00720	CDS	NAD-dependent epimerase	K08679	GAE, cap1J; UDP-glucuronate 4-epimerase [EC:5.1.3.6]	COG0451	WcaG; Nucleoside-diphosphate-sugar epimerase	NAD-dependent epimerase	NAD-dependent epimerase/dehydratase	-	-	-	-
NMSCH_00721	CDS	cystathionine beta-lyase	K08738	CYC; cytochrome c	COG3474	Cyc7; Cytochrome c2	cytochrome c family protein	Cytochrome c2	-	-	-	-
NMSCH_00722	CDS	Organic hydroperoxide resistance transcriptional regulator	K23775	ohrR; MarR family transcriptional regulator, organic hydroperoxide resistance regulator	COG1846	MarR; DNA-binding transcriptional regulator, MarR family	transcriptional regulator, MarR family	Organic hydroperoxide resistance transcriptional regulator	-	-	-	-
NMSCH_00723	CDS	recombinase XerD	K04763	xerD; integrase/recombinase XerD	COG4974	XerD; Site-specific recombinase XerD	site-specific tyrosine recombinase XerD	Site-specific tyrosine recombinase XerD	-	-	-	-
NMSCH_00724	CDS	histidine kinase	-	-	-	-	hypothetical protein	Uncharacterized protein RL4353.5	-	-	-	-
NMSCH_00725	CDS	shikimate kinase	K00891	aroK, aroL; shikimate kinase [EC:2.7.1.71]	COG0337 | COG0703	-	shikimate kinase	Shikimate kinase I (EC 2.7.1.71)	-	-	-	-
NMSCH_00726	CDS	3-dehydroquinate synthase	K01735	aroB; 3-dehydroquinate synthase [EC:4.2.3.4]	COG0337 | COG0703	-	3-dehydroquinate synthase	3-dehydroquinate synthase (EC 4.2.3.4)	-	-	-	-
NMSCH_00727	tRNA	tRNA-Thr(cgt)	-	-	-	-	hypothetical protein	tRNA-Thr-CGT	-	-	-	-
NMSCH_00728	CDS	multisubunit sodium/proton antiporter, MrpD subunit	K05568	mnhD, mrpD; multicomponent Na+:H+ antiporter subunit D	-	-	hypothetical protein	hypothetical protein	-	-	-	-
NMSCH_00729	CDS	Na(+)/H(+) antiporter subunit C	K05567	mnhC, mrpC; multicomponent Na+:H+ antiporter subunit C	-	-	cation:proton antiporter subunit C	Na(+) H(+) antiporter subunit C	-	-	-	-
NMSCH_00730	CDS	sodium:proton antiporter	K05566	mnhB, mrpB; multicomponent Na+:H+ antiporter subunit B	-	-	sodium:proton antiporter	hypothetical protein	-	-	-	-
NMSCH_00731	CDS	hypothetical protein	K14113	ehbD; energy-converting hydrogenase B subunit D	-	-	DUF4040 domain-containing protein	FIG01126119: hypothetical protein	-	-	-	-
NMSCH_00732	CDS	monovalent cation/proton antiporter subunit MnhG/PhaG	K05571	mnhG, mrpG; multicomponent Na+:H+ antiporter subunit G	-	-	monovalent cation/H(+) antiporter subunit G	hypothetical protein	-	-	-	-
NMSCH_00733	CDS	multicomponent Na+:H+ antiporter subunit F	-	-	-	-	hypothetical protein	hypothetical protein	-	-	-	-
NMSCH_00734	CDS	hypothetical protein	-	-	-	-	hypothetical protein	hypothetical protein	-	-	-	-
NMSCH_00735	CDS	NUDIX hydrolase	-	-	-	-	NUDIX hydrolase	Nudix hydrolase family protein YffH	-	-	-	-
NMSCH_00736	CDS	acetyl-CoA acetyltransferase	K00626	ACAT, atoB; acetyl-CoA C-acetyltransferase [EC:2.3.1.9]	COG0183	PaaJ; Acetyl-CoA acetyltransferase	acetyl-CoA acetyltransferase	3-ketoacyl-CoA thiolase (EC 2.3.1.16)	-	-	-	-
NMSCH_00737	CDS	Methionine gamma-lyase	K01740	metY; O-acetylhomoserine (thiol)-lyase [EC:2.5.1.49]	COG2873	MET17; O-acetylhomoserine/O-acetylserine sulfhydrylase, pyridoxal phosphate-dependent	O-acetylhomoserine aminocarboxypropyltransferase/cysteine synthase	O-acetylhomoserine sulfhydrylase (EC 2.5.1.49) @ O-succinylhomoserine sulfhydrylase (EC 2.5.1.48)	-	-	-	-
NMSCH_00738	CDS	response regulator receiver protein	-	-	COG2204	AtoC; DNA-binding transcriptional response regulator, NtrC family, contains REC, AAA-type ATPase, and a Fis-type DNA-binding domains	response regulator	hypothetical protein	-	-	-	-
NMSCH_00739	CDS	alpha/beta hydrolase	K07018	K07018; uncharacterized protein	COG2945	Alpha/beta superfamily hydrolase	alpha/beta hydrolase	Hydrolase SMc00528, alpha/beta fold family	-	-	-	-
NMSCH_00740	CDS	cysteine desulfurase	K04487	iscS, NFS1; cysteine desulfurase [EC:2.8.1.7]	COG1104	NifS; Cysteine desulfurase/Cysteine sulfinate desulfinase IscS or related enzyme, NifS family	cysteine desulfurase	Cysteine desulfurase (EC 2.8.1.7)	-	-	-	-
NMSCH_00741	CDS	Iron-regulated ABC transporter membrane component SufB	K09014	sufB; Fe-S cluster assembly protein SufB	COG0719	SufB; Fe-S cluster assembly scaffold protein SufB	Fe-S cluster assembly protein SufB	Iron-sulfur cluster assembly protein SufB	-	-	-	-
NMSCH_00742	CDS	cytoplasmic protein	-	-	-	-	cytoplasmic protein	hypothetical protein	-	-	-	-
NMSCH_00743	CDS	Fe-S cluster assembly ATP-binding protein	K09013	sufC; Fe-S cluster assembly ATP-binding protein	COG0396	SufC; Fe-S cluster assembly ATPase SufC	Fe-S cluster assembly ATPase SufC	Iron-sulfur cluster assembly ATPase protein SufC	-	-	-	-
NMSCH_00744	CDS	SufD family Fe-S cluster assembly protein	K09015	sufD; Fe-S cluster assembly protein SufD	COG0719	SufB; Fe-S cluster assembly scaffold protein SufB	SufD family Fe-S cluster assembly protein	Iron-sulfur cluster assembly protein SufD	-	-	-	-
NMSCH_00745	CDS	cysteine desulfurase	K11717	sufS; cysteine desulfurase / selenocysteine lyase [EC:2.8.1.7 4.4.1.16]	COG0520	CsdA; Selenocysteine lyase/Cysteine desulfurase	cysteine desulfurase	Cysteine desulfurase (EC 2.8.1.7) > SufS	-	-	-	-
NMSCH_00746	CDS	SUF system Fe-S cluster assembly protein	-	-	COG2151	PaaD; Metal-sulfur cluster biosynthetic enzyme	SUF system Fe-S cluster assembly protein	PaaD-like protein (DUF59) involved in Fe-S cluster assembly	-	-	-	-
NMSCH_00747	CDS	hypothetical protein	-	-	-	-	hypothetical protein	hypothetical protein	-	-	-	-
NMSCH_00748	CDS	hypothetical protein	-	-	-	-	hypothetical protein	hypothetical protein	-	-	-	-
NMSCH_00749	CDS	glycine/betaine ABC transporter permease	-	-	-	-	hypothetical protein	COG1174: ABC-type proline/glycine betaine transport systems, permease component	-	-	-	-
NMSCH_00750	CDS	hypothetical protein	-	-	-	-	hypothetical protein	hypothetical protein	-	-	-	-
NMSCH_00751	CDS	multidrug ABC transporter ATP-binding protein	K01990	ABC-2.A; ABC-2 type transport system ATP-binding protein	COG1131	CcmA; ABC-type multidrug transport system, ATPase component	ABC transporter ATP-binding protein	Efflux ABC transporter, ATP-binding protein	-	-	-	-
NMSCH_00752	CDS	Inner membrane transport permease YadH	K01992	ABC-2.P; ABC-2 type transport system permease protein	COG0842	YadH; ABC-type multidrug transport system, permease component	ABC-2 type transporter	Efflux ABC transporter, permease protein	-	-	-	-
NMSCH_00753	CDS	alpha/beta hydrolase	-	-	COG0596	MenH; 2-succinyl-6-hydroxy-2,4-cyclohexadiene-1-carboxylate synthase MenH and related esterases, alpha/beta hydrolase fold	hypothetical protein	Hydrolase	-	-	-	-
NMSCH_00754	CDS	methyltransferase, FkbM family	-	-	-	-	hypothetical protein	hypothetical protein	-	-	-	-
NMSCH_00755	CDS	DNA/RNA nuclease SfsA	K06206	sfsA; sugar fermentation stimulation protein A	COG1489	SfsA; DNA-binding protein, stimulates sugar fermentation	DNA/RNA nuclease SfsA	Sugar fermentation stimulation protein SfsA	-	-	-	-
NMSCH_00756	CDS	molybdenum cofactor biosynthesis protein	-	-	COG1058	CinA; ADP-ribose pyrophosphatase domain of DNA damage- and competence-inducible protein CinA	competence/damage-inducible protein A	ADP-ribose pyrophosphatase of COG1058 family (EC 3.6.1.13)	-	-	-	-
NMSCH_00757	CDS	formate/nitrite transporter family protein	K21990	yfdC; formate-nitrite transporter family protein	-	-	formate/nitrite transporter family protein	Inner membrane protein YfdC	-	-	-	-
NMSCH_00758	CDS	pyridine nucleotide-disulfide oxidoreductase	K03885	ndh; NADH:ubiquinone reductase (H+-translocating) [EC:7.1.1.2]	-	-	NAD(P)/FAD-dependent oxidoreductase	NADH dehydrogenase (EC 1.6.99.3)	-	-	-	-
NMSCH_00759	CDS	F-type H+-transporting ATPase subunit b	K02109	ATPF0B, atpF; F-type H+-transporting ATPase subunit b	COG0711	AtpF; FoF1-type ATP synthase, membrane subunit b or b'	F0F1 ATP synthase subunit B	ATP synthase F0 sector subunit b (EC 3.6.3.14)	-	-	-	-
NMSCH_00760	CDS	F-type H+-transporting ATPase subunit b	K02109	ATPF0B, atpF; F-type H+-transporting ATPase subunit b	COG0711	AtpF; FoF1-type ATP synthase, membrane subunit b or b'	ATP synthase subunit b 2	ATP synthase F0 sector subunit b' (EC 3.6.3.14)	-	-	-	-
NMSCH_00761	CDS	ATP F0F1 synthase subunit C	K02110	ATPF0C, atpE; F-type H+-transporting ATPase subunit c	COG0636	AtpE; FoF1-type ATP synthase, membrane subunit c/Archaeal/vacuolar-type H+-ATPase, subunit K	F0F1 ATP synthase subunit C	ATP synthase F0 sector subunit c (EC 3.6.3.14)	-	-	-	-
NMSCH_00762	CDS	ATP synthase F0 subcomplex A subunit	K02108	ATPF0A, atpB; F-type H+-transporting ATPase subunit a	COG0356	AtpB; FoF1-type ATP synthase, membrane subunit a	F0F1 ATP synthase subunit A	ATP synthase F0 sector subunit a (EC 3.6.3.14)	-	-	-	-
NMSCH_00763	CDS	ATP F0F1 synthase subunit I	K02116	atpI; ATP synthase protein I	COG5336	AtpZ; FoF1-type ATP synthase AtpZ/Atp1/AtpQ subunit, putative Ca2+/Mg2+ transporter	AtpZ/AtpI family protein	ATP synthase protein I	-	-	-	-
NMSCH_00764	CDS	Tat (twin-arginine translocation) pathway signal sequence	-	-	COG1651	DsbG; Protein thiol-disulfide isomerase DsbC	DsbA family protein	Periplasmic thiol:disulfide interchange protein DsbA	-	-	-	-
NMSCH_00765	CDS	hypothetical protein	-	-	COG5389	Uncharacterized conserved protein, DUF721 domain	DUF721 domain-containing protein	FIG124007: hypothetical protein	-	-	-	-
NMSCH_00766	CDS	A/G-specific DNA-adenine glycosylase	K03575	mutY; A/G-specific adenine glycosylase [EC:3.2.2.31]	-	-	A/G-specific adenine glycosylase	A/G-specific adenine glycosylase (EC 3.2.2.-)	-	-	-	-
NMSCH_00767	CDS	Modification methylase DpnIIB	K13581	ccrM; modification methylase [EC:2.1.1.72]	COG0863	YhdJ; DNA modification methylase	site-specific DNA-methyltransferase	Type II restriction adenine-specific methylase (EC 2.1.1.72)	-	-	-	-
NMSCH_00768	CDS	lipoprotein	K03642	rlpA; rare lipoprotein A	COG0797	RlpA; Peptidoglycan lytic transglycosylase RlpA, contains C-terminal SPOR domain	septal ring lytic transglycosylase RlpA family protein	Rare lipoprotein A	-	-	-	-
NMSCH_00769	CDS	polyhydroxyalkanoic acid synthase	-	-	-	-	polyhydroxyalkanoic acid system family protein	FIG00799953: hypothetical protein	-	-	-	-
NMSCH_00770	CDS	hypothetical protein	-	-	-	-	hypothetical protein	Proline-rich protein	-	-	-	-
NMSCH_00771	CDS	ATP-binding cassette, subfamily F, uup	K15738	uup; ABC transport system ATP-binding/permease protein	COG0488	Uup; ATPase components of ABC transporters with duplicated ATPase domains	ATP-binding cassette domain-containing protein	Bis-ABC ATPase Uup	-	-	-	-
NMSCH_00772	CDS	carboxypeptidase Taq	K01299	E3.4.17.19; carboxypeptidase Taq [EC:3.4.17.19]	COG2317	YpwA; Zn-dependent carboxypeptidase, M32 family	carboxypeptidase M32	Thermostable carboxypeptidase 1 (EC 3.4.17.19)	-	-	-	-
NMSCH_00773	CDS	chromosome segregation protein SMC	-	-	-	-	hypothetical protein	Chromosome partition protein smc	-	-	-	-
NMSCH_00774	CDS	serine/threonine protein phosphatase	K03547	sbcD, mre11; DNA repair protein SbcD/Mre11	-	-	DNA repair exonuclease	DNA repair exonuclease family protein YhaO	-	-	-	-
NMSCH_00775	CDS	Endonuclease/Exonuclease/phosphatase family protein	-	-	COG3021	YafD; Uncharacterized conserved protein YafD, endonuclease/exonuclease/phosphatase (EEP) superfamily	endonuclease/exonuclease/phosphatase family protein	hypothetical protein	-	-	-	-
NMSCH_00776	CDS	cardiolipin synthase	K06131	clsA_B; cardiolipin synthase A/B [EC:2.7.8.-]	COG1502	Cls; Phosphatidylserine/phosphatidylglycerophosphate/cardiolipin synthase	phospholipase D	Cardiolipin synthase, bacterial type ClsA	-	-	-	-
NMSCH_00777	CDS	hypothetical protein	-	-	-	-	hypothetical protein	hypothetical protein	-	-	-	-
NMSCH_00778	CDS	Enoyl-CoA hydratase/carnithine racemase	-	-	COG1024	CaiD; Enoyl-CoA hydratase/carnithine racemase	enoyl-CoA hydratase	Enoyl-CoA hydratase (EC 4.2.1.17)	-	-	-	-
NMSCH_00779	CDS	AMP-dependent synthetase	-	-	-	-	AMP-dependent synthetase	hypothetical protein	-	-	-	-
NMSCH_00780	CDS	hypothetical protein	-	-	-	-	hypothetical protein	hypothetical protein	-	-	-	-
NMSCH_00781	CDS	uracil-DNA glycosylase	K03648	UNG, UDG; uracil-DNA glycosylase [EC:3.2.2.27]	COG0692	Ung; Uracil-DNA glycosylase	uracil-DNA glycosylase	Uracil-DNA glycosylase, family 1 (EC 3.2.2.27)	-	-	-	-
NMSCH_00782	CDS	ferrochelatase	K01772	hemH, FECH; protoporphyrin/coproporphyrin ferrochelatase [EC:4.99.1.1 4.99.1.9]	COG0276	HemH; Protoheme ferro-lyase (ferrochelatase)	ferrochelatase	Ferrochelatase, protoheme ferro-lyase (EC 4.99.1.1)	-	-	-	-
NMSCH_00783	CDS	hypothetical protein	-	-	-	-	hypothetical protein	hypothetical protein	-	-	-	-
NMSCH_00784	CDS	peptidylprolyl isomerase	K03769	ppiC; peptidyl-prolyl cis-trans isomerase C [EC:5.2.1.8]	COG0760	SurA; Peptidyl-prolyl isomerase, parvulin family	peptidylprolyl isomerase	Peptidyl-prolyl cis-trans isomerase PpiD (EC 5.2.1.8)	-	-	-	-
NMSCH_00785	CDS	preprotein translocase subunit SecA	K03070	secA; preprotein translocase subunit SecA [EC:7.4.2.8]	COG0653	SecA; Preprotein translocase subunit SecA (ATPase, RNA helicase)	preprotein translocase subunit SecA	Protein translocase subunit SecA	-	-	-	-
NMSCH_00786	CDS	dethiobiotin synthase	K01935	bioD; dethiobiotin synthetase [EC:6.3.3.3]	COG0132	BioD; Dethiobiotin synthetase	dethiobiotin synthase	Dethiobiotin synthase BioD (EC 6.3.3.3)	-	-	-	-
NMSCH_00787	CDS	KUP system potassium uptake protein	K03549	kup; KUP system potassium uptake protein	COG3158	Kup; K+ uptake protein Kup	KUP/HAK/KT family potassium transporter	Kup system potassium uptake protein	-	-	-	-
NMSCH_00788	CDS	hypothetical protein	-	-	-	-	CsbD family protein	hypothetical protein	-	-	-	-
NMSCH_00789	CDS	adenosylhomocysteinase	K01251	E3.3.1.1, ahcY; adenosylhomocysteinase [EC:3.3.1.1]	COG0499	SAM1; S-adenosylhomocysteine hydrolase	adenosylhomocysteinase	Adenosylhomocysteinase (EC 3.3.1.1)	-	-	-	-
NMSCH_00790	CDS	PAS domain-containing sensor histidine kinase	-	-	COG2205	KdpD; K+-sensing histidine kinase KdpD	hypothetical protein	hypothetical protein	-	-	-	-
NMSCH_00791	CDS	Transmembrane secretion effector	-	-	-	-	hypothetical protein	Uncharacterized MFS-type transporter	-	-	-	-
NMSCH_00792	CDS	Protein TolB	K03641	tolB; TolB protein	COG0823	TolB; Periplasmic component TolB of the Tol biopolymer transport system	Tol-Pal system protein TolB	Tol-Pal system beta propeller repeat protein TolB	-	-	-	-
NMSCH_00793	CDS	Cell division and transport-associated protein TolA	-	-	-	-	cell envelope integrity protein TolA	TolA protein	-	-	-	-
NMSCH_00794	CDS	Cell division and transport-associated protein TolR	K03560	tolR; biopolymer transport protein TolR	COG0848	ExbD; Biopolymer transport protein ExbD	biopolymer transporter ExbD	Tol biopolymer transport system, TolR protein	-	-	-	-
NMSCH_00795	CDS	biopolymer transporter ExbB	K03562	tolQ; biopolymer transport protein TolQ	COG0811	TolQ; Biopolymer transport protein ExbB/TolQ	protein TolQ	Tol-Pal system protein TolQ	-	-	-	-
NMSCH_00796	CDS	4-hydroxy-2-oxovalerate aldolase	K02510	hpaI, hpcH; 4-hydroxy-2-oxoheptanedioate aldolase [EC:4.1.2.52]	-	-	aldolase	2,4-dihydroxyhept-2-ene-1,7-dioic acid aldolase (EC 4.1.2.52)	-	-	-	-
NMSCH_00797	CDS	acyl-CoA thioester hydrolase	K07107	ybgC; acyl-CoA thioester hydrolase [EC:3.1.2.-]	COG0824	FadM; Acyl-CoA thioesterase FadM	tol-pal system-associated acyl-CoA thioesterase	Tol-Pal system-associated acyl-CoA thioesterase	-	-	-	-
NMSCH_00798	CDS	membrane protein	-	-	COG3652	Predicted outer membrane protein, contains DUF4142 domain	DUF4142 domain-containing protein	hypothetical protein	-	-	-	-
NMSCH_00799	CDS	Holliday junction DNA helicase subunit RuvB	K03551	ruvB; holliday junction DNA helicase RuvB [EC:3.6.4.12]	COG2255	RuvB; Holliday junction resolvasome RuvABC, ATP-dependent DNA helicase subunit RuvB	Holliday junction branch migration DNA helicase RuvB	Holliday junction ATP-dependent DNA helicase RuvB (EC 3.6.4.12)	-	-	-	-
NMSCH_00800	CDS	hypothetical protein	-	-	-	-	hypothetical protein	hypothetical protein	-	-	-	-
NMSCH_00801	CDS	hypothetical protein	-	-	-	-	hypothetical protein	hypothetical protein	-	-	-	-
NMSCH_00802	CDS	hypothetical protein	-	-	-	-	hypothetical protein	hypothetical protein	-	-	-	-
NMSCH_00803	CDS	diguanylate cyclase	K02488	pleD; two-component system, cell cycle response regulator [EC:2.7.7.65]	COG3706	PleD; Two-component response regulator, PleD family, consists of two REC domains and a diguanylate cyclase (GGDEF) domain	diguanylate cyclase	GGDEF domain protein	-	-	-	-
NMSCH_00804	CDS	DNA-binding response regulator, NarL/FixJ family, contains REC and HTH domains	-	-	-	-	response regulator transcription factor	Two-component transcriptional response regulator, LuxR family	-	-	-	-
NMSCH_00805	CDS	DNA topoisomerase I	K03168	topA; DNA topoisomerase I [EC:5.6.2.1]	COG3569	Top1; DNA topoisomerase IB	DNA topoisomerase IB	DNA topoisomerase IB (poxvirus type) (EC 5.99.1.2)	-	-	-	-
NMSCH_00806	CDS	Glycosyltransferase involved in cell wall bisynthesis	-	-	COG0438	RfaB; Glycosyltransferase involved in cell wall bisynthesis	glycosyltransferase	Lipid carrier : UDP-N-acetylgalactosaminyltransferase (EC 2.4.1.-) / Alpha-1,3-N-acetylgalactosamine transferase PglA (EC 2.4.1.-); Putative glycosyltransferase	GT4(208-347)	N	GT4	N
NMSCH_00807	CDS	putative nicotinamide N-methyase	-	-	COG3897	Nnt1; Protein N-terminal and lysine N-methylase, NNT1/EFM7 family	methyltransferase	SAM-dependent methyltransferase	-	-	-	-
NMSCH_00808	CDS	FMN reductase (NADPH)	K00299	ssuE, msuE; FMN reductase [EC:1.5.1.38]	COG0431	SsuE; NAD(P)H-dependent FMN reductase	NAD(P)H-dependent oxidoreductase	hypothetical protein	-	-	-	-
NMSCH_00809	CDS	cytochrome B561	-	-	-	-	cytochrome b	Cytochrome b561	-	-	-	-
NMSCH_00810	CDS	protease inhibitor Inh	-	-	-	-	AprI/Inh family metalloprotease inhibitor	hypothetical protein	-	-	-	-
NMSCH_00811	CDS	Lactate dehydrogenase	-	-	COG1052	LdhA; Lactate dehydrogenase or related 2-hydroxyacid dehydrogenase	hypothetical protein	D-3-phosphoglycerate dehydrogenase (EC 1.1.1.95)	-	-	-	-
NMSCH_00812	CDS	3-isopropylmalate/(R)-2-methylmalate dehydratase large subunit	K01703	leuC, IPMI-L; 3-isopropylmalate/(R)-2-methylmalate dehydratase large subunit [EC:4.2.1.33 4.2.1.35]	COG0065	LeuC; Homoaconitase/3-isopropylmalate dehydratase large subunit	3-isopropylmalate dehydratase large subunit	3-isopropylmalate dehydratase large subunit (EC 4.2.1.33)	-	-	-	-
NMSCH_00813	tRNA	tRNA-Leu(cag)	-	-	-	-	hypothetical protein	tRNA-Leu-CAG	-	-	-	-
NMSCH_00814	CDS	Sequence 1772 from patent US	-	-	-	-	hypothetical protein	hypothetical protein	-	-	-	-
NMSCH_00815	CDS	hypothetical protein	-	-	-	-	hypothetical protein	hypothetical protein	-	-	-	-
NMSCH_00816	CDS	GFA family protein	-	-	COG3791	Uncharacterized conserved protein	GFA family protein	putative glutathione-dependent formaldehyde-activating enzyme	-	-	-	-
NMSCH_00817	CDS	protein of unknown function	-	-	-	-	hypothetical protein	hypothetical protein	-	-	-	-
NMSCH_00818	CDS	putative thiol-disulfide oxidoreductase YuxK, DCC family	-	-	-	-	hypothetical protein	hypothetical protein	-	-	-	-
NMSCH_00819	CDS	anaerobic typically selenocysteine-containing protein	-	-	-	-	hypothetical protein	Oxidoreductase, molybdopterin-binding	-	-	-	-
NMSCH_00820	CDS	hypothetical protein	-	-	-	-	zinc ribbon domain-containing protein	hypothetical protein	-	-	-	-
NMSCH_00821	CDS	tartrate dehydrogenase	K07246	ttuC, dmlA; tartrate dehydrogenase/decarboxylase / D-malate dehydrogenase [EC:1.1.1.93 4.1.1.73 1.1.1.83]	COG0473	LeuB; Isocitrate/isopropylmalate dehydrogenase	hypothetical protein	D-malate dehydrogenase [decarboxylating] (EC 1.1.1.83)	-	-	-	-
NMSCH_00822	CDS	MFS transporter	K13021	ttuB; MFS transporter, ACS family, tartrate transporter	COG2271	UhpC; Sugar phosphate permease	MFS transporter	Uncharacterized MFS-type transporter	-	-	-	-
NMSCH_00823	CDS	GntR family transcriptional regulator	-	-	COG1802	GntR; DNA-binding transcriptional regulator, GntR family	GntR family transcriptional regulator	Transcriptional regulator, GntR family	-	-	-	-
NMSCH_00824	CDS	DNA-binding response regulator, OmpR family, contains REC and winged-helix (wHTH) domain	K02483	K02483; two-component system, OmpR family, response regulator	COG0745	OmpR; DNA-binding response regulator, OmpR family, contains REC and winged-helix (wHTH) domain	response regulator transcription factor	Two-component transcriptional response regulator, LuxR family	-	-	-	-
NMSCH_00825	CDS	signal transduction histidine kinase	-	-	-	-	HAMP domain-containing histidine kinase	hypothetical protein	-	-	-	-
NMSCH_00826	CDS	signal peptide protein	-	-	-	-	hypothetical protein	hypothetical protein	-	-	-	-
NMSCH_00827	CDS	hypothetical protein	-	-	-	-	hypothetical protein	hypothetical protein	-	-	-	-
NMSCH_00828	CDS	inorganic phosphate transporter	K03306	TC.PIT; inorganic phosphate transporter, PiT family	COG0306	PitA; Phosphate/sulfate permease	inorganic phosphate transporter	Probable low-affinity inorganic phosphate transporter	-	-	-	-
NMSCH_00829	CDS	hypothetical protein	K07220	K07220; uncharacterized protein	COG1392	YkaA; Phosphate transport regulator YkaA, distantly related to PhoU, UPF0111/DUF47 family	hypothetical protein	hypothetical protein	-	-	-	-
NMSCH_00830	CDS	hypothetical protein	-	-	-	-	hypothetical protein	hypothetical protein	-	-	-	-
NMSCH_00831	CDS	hypothetical protein	-	-	-	-	hypothetical protein	hypothetical protein	-	-	-	-
NMSCH_00832	CDS	neuroendocrine-specific golgi family protein P55 (NESP55)	-	-	-	-	hypothetical protein	hypothetical protein	-	-	-	-
NMSCH_00833	CDS	hypothetical protein	-	-	-	-	hypothetical protein	hypothetical protein	-	-	-	-
NMSCH_00834	CDS	Cache domain-containing protein	-	-	-	-	cache domain-containing protein	hypothetical protein	-	-	-	-
NMSCH_00835	CDS	glutamate racemase	K01776	murI; glutamate racemase [EC:5.1.1.3]	COG0796	MurI; Glutamate racemase	glutamate racemase	hypothetical protein	-	-	-	-
NMSCH_00836	CDS	ergothioneine biosynthesis protein EgtB	-	-	COG1262	YfmG; Formylglycine-generating enzyme, required for sulfatase activity, contains SUMF1/FGE domain	ergothioneine biosynthesis protein EgtB	hypothetical protein	-	-	-	-
NMSCH_00837	CDS	dimethylhistidine N-methyltransferase	-	-	COG4301	Uncharacterized protein, contains predicted SAM-dependent methyltransferase domain	L-histidine N(alpha)-methyltransferase	SAM-dependent methyltransferase	-	-	-	-
NMSCH_00838	CDS	class 3 adenylate cyclase	K01768	E4.6.1.1; adenylate cyclase [EC:4.6.1.1]	COG2114	AcyC; Adenylate cyclase, class 3	adenylate/guanylate cyclase domain-containing protein	Proteins incorrectly called adenylate cyclase	-	-	-	-
NMSCH_00839	CDS	monoamine oxidase	-	-	-	-	FAD-dependent oxidoreductase	FIG00803210: hypothetical protein	-	-	-	-
NMSCH_00840	CDS	hypothetical protein	-	-	-	-	hypothetical protein	hypothetical protein	-	-	-	-
NMSCH_00841	CDS	Clp protease ClpX	K03694	clpA; ATP-dependent Clp protease ATP-binding subunit ClpA	COG0542	ClpA; ATP-dependent Clp protease, ATP-binding subunit ClpA	ATP-dependent Clp protease ATP-binding subunit ClpA	ATP-dependent Clp protease ATP-binding subunit ClpA	-	-	-	-
NMSCH_00842	CDS	ATP-dependent Clp protease adapter ClpS	K06891	clpS; ATP-dependent Clp protease adaptor protein ClpS	COG2127	ClpS; ATP-dependent Clp protease adapter protein ClpS	ATP-dependent Clp protease adaptor protein ClpS	ATP-dependent Clp protease adaptor protein ClpS	-	-	-	-
NMSCH_00843	CDS	phasin family protein	-	-	-	-	hypothetical protein	FIG00802539: hypothetical protein	-	-	-	-
NMSCH_00844	CDS	D-Ala-D-Ala carboxypeptidase	K01286	E3.4.16.4; D-alanyl-D-alanine carboxypeptidase [EC:3.4.16.4]	COG1686 | COG3147	-	D-alanyl-D-alanine carboxypeptidase	D-alanyl-D-alanine carboxypeptidase (EC 3.4.16.4)	-	-	-	-
NMSCH_00845	CDS	DnaJ domain-containing protein	-	-	-	-	DnaJ domain-containing protein	DnaJ-class molecular chaperone	-	-	-	-
NMSCH_00846	CDS	hypothetical protein	-	-	-	-	hypothetical protein	hypothetical protein	-	-	-	-
NMSCH_00847	CDS	2-alkenal reductase	-	-	COG0265	DegQ; Periplasmic serine protease, S1-C subfamily, contain C-terminal PDZ domain	trypsin-like peptidase domain-containing protein	Peptidase S1 and S6, chymotrypsin/Hap	-	-	-	-
NMSCH_00848	CDS	hypothetical protein	-	-	-	-	hypothetical protein	hypothetical protein	-	-	-	-
NMSCH_00849	CDS	P-loop containing region of AAA domain-containing protein	-	-	COG4913	Uncharacterized conserved protein, contains a C-terminal ATPase domain	ATPase	FIG007317: Chromosome segregation protein SMC-like	-	-	-	-
NMSCH_00850	CDS	Methyl-accepting chemotaxis protein	K03406	mcp; methyl-accepting chemotaxis protein	-	-	hypothetical protein	Methyl-accepting chemotaxis sensor/transducer protein	-	-	-	-
NMSCH_00851	CDS	protein of unknown function	-	-	-	-	DUF4194 domain-containing protein	FIG039767: hypothetical protein	-	-	-	-
NMSCH_00852	CDS	hypothetical protein	-	-	-	-	hypothetical protein	FIG149030: hypothetical protein	-	-	-	-
NMSCH_00853	CDS	FK506-binding protein	-	-	COG0545	FkpA; FKBP-type peptidyl-prolyl cis-trans isomerase	FKBP-type peptidyl-prolyl cis-trans isomerase	hypothetical protein	-	-	-	-
NMSCH_00854	CDS	methyl-accepting chemotaxis protein	-	-	-	-	methyl-accepting chemotaxis protein	hypothetical protein	-	-	-	-
NMSCH_00855	CDS	phosphopantothenoylcysteine decarboxylase / phosphopantothenate--cysteine ligase	K13038	coaBC, dfp; phosphopantothenoylcysteine decarboxylase / phosphopantothenate---cysteine ligase [EC:4.1.1.36 6.3.2.5]	COG0452	CoaBC; Phosphopantothenoylcysteine synthetase/decarboxylase CoaBC	bifunctional phosphopantothenoylcysteine decarboxylase/phosphopantothenate--cysteine ligase CoaBC	Phosphopantothenoylcysteine decarboxylase (EC 4.1.1.36) / Phosphopantothenoylcysteine synthetase (EC 6.3.2.5)	-	-	-	-
NMSCH_00856	CDS	undecaprenyl diphosphate synthase	K00806	uppS; undecaprenyl diphosphate synthase [EC:2.5.1.31]	COG0020	UppS; Undecaprenyl pyrophosphate synthase	di-trans,poly-cis-decaprenylcistransferase	Undecaprenyl diphosphate synthase (EC 2.5.1.31)	-	-	-	-
NMSCH_00857	CDS	Winged helix DNA-binding domain-containing protein	-	-	COG1846	MarR; DNA-binding transcriptional regulator, MarR family	transcriptional regulator	Transcriptional regulator, MarR family	-	-	-	-
NMSCH_00858	CDS	hypothetical protein	-	-	-	-	hypothetical protein	hypothetical protein	-	-	-	-
NMSCH_00859	CDS	excinuclease ABC subunit UvrB	K03702	uvrB; excinuclease ABC subunit B	COG0556	UvrB; Excinuclease UvrABC helicase subunit UvrB	excinuclease ABC subunit UvrB	Excinuclease ABC subunit B	-	-	-	-
NMSCH_00860	CDS	hypothetical protein	-	-	-	-	hypothetical protein	hypothetical protein	-	-	-	-
NMSCH_00861	CDS	MULTISPECIES: ankyrin repeat domain-containing protein	K06867	K06867; uncharacterized protein	COG0666	ANKYR; Ankyrin repeat	hypothetical protein	FOG: Ankyrin repeat	-	-	-	-
NMSCH_00862	CDS	Glucose dehydrogenase	K00114	exaA; alcohol dehydrogenase (cytochrome c) [EC:1.1.2.8]	COG4993	Gcd; Glucose dehydrogenase, PQQ-dependent	PQQ-binding-like beta-propeller repeat protein	Quino(hemo)protein alcohol dehydrogenase, PQQ-dependent (EC 1.1.2.8)	-	-	-	-
NMSCH_00863	CDS	hypothetical protein	-	-	-	-	hypothetical protein	hypothetical protein	-	-	-	-
NMSCH_00864	CDS	O-antigen ligase family protein	-	-	-	-	O-antigen ligase family protein	hypothetical protein	-	-	-	-
NMSCH_00865	CDS	alpha/beta hydrolase	-	-	COG0657	Aes; Acetyl esterase/lipase	alpha/beta hydrolase	COG0657: Esterase/lipase	-	-	-	-
NMSCH_00866	CDS	Soluble lytic murein transglycosylase	-	-	COG0741	MltE; Soluble lytic murein transglycosylase or regulatory protein s ( may contain LysM/invasin domain)	lytic transglycosylase domain-containing protein	Possible transglycosylase SLT domain precursor	GH23(56-157)	GH23	GH23	Y(1-27)
NMSCH_00867	CDS	isochorismatase	-	-	COG1335	PncA; Nicotinamidase-related amidase	cysteine hydrolase	Isochorismatase (EC 3.3.2.1)	-	-	-	-
NMSCH_00868	CDS	Protein tyrosine kinase	-	-	COG4886	LRR; Leucine-rich repeat (LRR) protein	leucine-rich repeat-containing serine/threonine-protein kinase	Serine/threonine protein kinase	-	-	-	-
NMSCH_00869	CDS	hypothetical protein	-	-	COG5509	Uncharacterized small protein, DUF1192 family	DUF1192 domain-containing protein	Uncharacterized DUF1192 protein RL4015	-	-	-	-
NMSCH_00870	CDS	phosphopentomutase	K01839	deoB; phosphopentomutase [EC:5.4.2.7]	COG1015	DeoB; Phosphopentomutase	phosphopentomutase	Phosphopentomutase (EC 5.4.2.7)	-	-	-	-
NMSCH_00871	CDS	Glutathione import ATP-binding protein GsiA	K13896	yejF; microcin C transport system ATP-binding protein	COG4172	YejF; ABC-type microcin C transport system, duplicated ATPase component YejF	ABC transporter ATP-binding protein	ABC transporter, ATP-binding protein (cluster 5, nickel/peptides/opines) / ABC transporter, ATP-binding protein (cluster 5, nickel/peptides/opines)	-	-	-	-
NMSCH_00872	CDS	flagellar motility protein MotE (MotC chaperone)	-	-	-	-	hypothetical protein	Flagellar motility protein MotE, a chaperone for MotC folding	-	-	-	-
NMSCH_00873	CDS	MULTISPECIES: glutamyl-tRNA reductase	-	-	-	-	glutamyl-tRNA reductase	FIG01261915: hypothetical protein	-	-	-	-
NMSCH_00874	CDS	flagellar motor switch protein FliM	K02416	fliM; flagellar motor switch protein FliM	COG1868	FliM; Flagellar motor switch protein FliM	flagellar motor switch protein FliM	Flagellar motor switch protein FliM	-	-	-	-
NMSCH_00875	CDS	flagellar basal body-associated protein FliL	K02415	fliL; flagellar protein FliL	-	-	hypothetical protein	Flagellar basal body-associated protein FliL	-	-	-	-
NMSCH_00876	CDS	flagellar basal-body rod protein FlgF	K02391	flgF; flagellar basal-body rod protein FlgF	COG4786	FlgG; Flagellar basal body rod protein FlgG	flagellar basal-body rod protein FlgF	Flagellar basal-body rod protein FlgF	-	-	-	-
NMSCH_00877	CDS	flagellar basal-body rod protein FlgG	K02392	flgG; flagellar basal-body rod protein FlgG	COG4786	FlgG; Flagellar basal body rod protein FlgG	flagellar basal-body rod protein FlgG	Flagellar basal-body rod protein FlgG	-	-	-	-
NMSCH_00878	CDS	flagellar basal body P-ring biosynthesis protein FlgA	K02386	flgA; flagellar basal body P-ring formation protein FlgA	COG1261	FlgA; Flagellar basal body P-ring formation protein FlgA	flagellar basal body P-ring formation protein FlgA	Flagellar basal-body P-ring formation protein FlgA	-	-	-	-
NMSCH_00879	CDS	flagellar L-ring protein FlgH	K02393	flgH; flagellar L-ring protein FlgH	COG2063	FlgH; Flagellar basal body L-ring protein FlgH	flagellar basal body L-ring protein FlgH	Flagellar L-ring protein FlgH	-	-	-	-
NMSCH_00880	CDS	Gfo/Idh/MocA family oxidoreductase	-	-	COG0673	MviM; Predicted dehydrogenase	Gfo/Idh/MocA family oxidoreductase	D-galactose 1-dehydrogenase (EC 1.1.1.48)	-	-	-	-
NMSCH_00881	CDS	PilZ domain-containing protein	-	-	-	-	PilZ domain-containing protein	type IV pilus assembly PilZ	-	-	-	-
NMSCH_00882	CDS	phosphoesterase	K19302	bcrC; undecaprenyl-diphosphatase [EC:3.6.1.27]	COG0671	PgpB; Membrane-associated phospholipid phosphatase	phosphatase PAP2 family protein	putative membrane-associated phospholipid phosphatase, PAP2 superfamily	-	-	-	-
NMSCH_00883	CDS	2'-5' RNA ligase family protein	-	-	-	-	hypothetical protein	hypothetical protein	-	-	-	-
NMSCH_00884	CDS	Spore photoproduct lyase	K03716	splB; spore photoproduct lyase [EC:4.1.99.14]	COG1533	SplB; DNA repair photolyase	spore photoproduct lyase	Spore photoproduct lyase (EC 4.1.99.14)	-	-	-	-
NMSCH_00885	CDS	SGNH hydrolase-like domain-containing protein, acetyltransferase AlgX	K19295	algJ; alginate O-acetyltransferase complex protein AlgJ	-	-	hypothetical protein	hypothetical protein	-	-	-	-
NMSCH_00886	CDS	hypothetical protein	-	-	-	-	hypothetical protein	hypothetical protein	-	-	-	-
NMSCH_00887	CDS	glutathione S-transferase family protein	K07393	ECM4, yqjG; glutathionyl-hydroquinone reductase [EC:1.8.5.7]	COG0435	ECM4; Glutathionyl-hydroquinone reductase	glutathione S-transferase family protein	Glutathione S-transferase, omega (EC 2.5.1.18)	-	-	-	-
NMSCH_00888	CDS	hypothetical protein	-	-	-	-	hypothetical protein	hypothetical protein	-	-	-	-
NMSCH_00889	CDS	thioredoxin	K05838	ybbN; putative thioredoxin	COG3118	CnoX; Chaperedoxin CnoX, contains thioredoxin-like and TPR-like domains, YbbN/TrxSC family	thioredoxin	FIG000875: Thioredoxin domain-containing protein EC-YbbN	-	-	-	-
NMSCH_00890	CDS	peptidase S16	K07157	K07157; uncharacterized protein	COG2802	LON/PUA; Uncharacterized conserved protein, LON_N-like domain, ASCH/PUA-like superfamily	LON peptidase substrate-binding domain-containing protein	Uncharacterized protein, similar to the N-terminal domain of Lon protease	-	-	-	-
NMSCH_00891	CDS	MULTISPECIES: Trm112 family protein	K09791	K09791; uncharacterized protein	COG2835	Trm112; RNA methyltransferase activator Trm112/YbaR	Trm112 family protein	FIG002473: Protein YcaR in KDO2-Lipid A biosynthesis cluster	-	-	-	-
NMSCH_00892	CDS	hypothetical protein	-	-	-	-	hypothetical protein	hypothetical protein	-	-	-	-
NMSCH_00893	CDS	SpoIIAA-like protein	-	-	-	-	STAS/SEC14 domain-containing protein	hypothetical protein	-	-	-	-
NMSCH_00894	CDS	replication restart DNA helicase PriA	K04066	priA; primosomal protein N' (replication factor Y) (superfamily II helicase) [EC:3.6.4.-]	COG1198	PriA; Primosomal protein N' (replication factor Y) - superfamily II helicase	primosomal protein N'	Helicase PriA essential for oriC/DnaA-independent DNA replication	-	-	-	-
NMSCH_00895	CDS	MFS transporter	K05820	hcaT; MFS transporter, PPP family, 3-phenylpropionic acid transporter	-	-	MFS transporter	hypothetical protein	-	-	-	-
NMSCH_00896	CDS	hypothetical protein	-	-	-	-	hypothetical protein	hypothetical protein	-	-	-	-
NMSCH_00897	CDS	Acetyl esterase/lipase	K14731	mlhB, chnC; epsilon-lactone hydrolase [EC:3.1.1.83]	COG0657	Aes; Acetyl esterase/lipase	alpha/beta hydrolase fold domain-containing protein	hypothetical protein	-	-	-	-
NMSCH_00898	CDS	Phosphatidate phosphatase APP1	-	-	COG4850	App1; Phosphatidate phosphatase APP1	DUF2183 domain-containing protein	hypothetical protein	-	-	-	-
NMSCH_00899	CDS	Protein of unknown function	-	-	-	-	DUF3775 domain-containing protein	Bll7889 protein	-	-	-	-
NMSCH_00900	CDS	hypothetical protein	-	-	-	-	hypothetical protein	hypothetical protein	-	-	-	-
NMSCH_00901	CDS	hypothetical protein	-	-	COG4536	CorB; Mg2+ and Co2+ transporter CorB, contains DUF21, CBS pair, and CorC-HlyC domains	HlyC/CorC family transporter	Co2 transporter containing CBS domains	-	-	-	-
NMSCH_00902	CDS	4-aminobutyrate---pyruvate transaminase	K16871	POP2; 4-aminobutyrate---pyruvate transaminase [EC:2.6.1.96]	COG0161	BioA; Adenosylmethionine-8-amino-7-oxononanoate aminotransferase	aminotransferase class III-fold pyridoxal phosphate-dependent enzyme	Omega-amino acid--pyruvate aminotransferase (EC 2.6.1.18)	-	-	-	-
NMSCH_00903	CDS	hypothetical protein	-	-	-	-	hypothetical protein	hypothetical protein	-	-	-	-
NMSCH_00904	CDS	MULTISPECIES: glutathione peroxidase	K00432	gpx, btuE, bsaA; glutathione peroxidase [EC:1.11.1.9]	COG0386	BtuE; Thioredoxin/glutathione peroxidase BtuE, reduces lipid peroxides	glutathione peroxidase	Glutathione peroxidase (EC 1.11.1.9) @ Thioredoxin peroxidase (EC 1.11.1.15)	-	-	-	-
NMSCH_00905	CDS	hypothetical protein	-	-	-	-	hypothetical protein	hypothetical protein	-	-	-	-
NMSCH_00906	CDS	ATPase	-	-	COG5387	Atp12; Mitochondrial FoF1-type ATP synthase assembly chaperone ATP12	ATPase	Chaperone required for the assembly of the mitochondrial F1-ATPase	-	-	-	-
NMSCH_00907	CDS	HAD family hydrolase	K01091	gph; phosphoglycolate phosphatase [EC:3.1.3.18]	COG0546	Gph; Phosphoglycolate phosphatase, HAD superfamily	HAD-IA family hydrolase	Similar to phosphoglycolate phosphatase, clustered with ribosomal large subunit pseudouridine synthase C	-	-	-	-
NMSCH_00908	CDS	Sequence 473 from patent US	-	-	-	-	hypothetical protein	hypothetical protein	-	-	-	-
NMSCH_00909	CDS	3-oxoadipate enol-lactonase 2	-	-	-	-	alpha/beta hydrolase	hypothetical protein	-	-	-	-
NMSCH_00910	CDS	23S rRNA pseudouridine955/2504/2580 synthase	K06179	rluC; 23S rRNA pseudouridine955/2504/2580 synthase [EC:5.4.99.24]	COG0564	RluA; Pseudouridine synthase RluA, 23S rRNA- or tRNA-specific	RluA family pseudouridine synthase	LSU rRNA pseudouridine(955/2504/2580) synthase (EC 5.4.99.24)	-	-	-	-
NMSCH_00911	CDS	ADP-ribose pyrophosphatase YjhB, NUDIX family	-	-	COG1051	YjhB; ADP-ribose pyrophosphatase YjhB, NUDIX family	ADP-ribose pyrophosphatase YjhB, NUDIX family	hypothetical protein	-	-	-	-
NMSCH_00912	misc_RNA	Cobalamin	-	-	-	-	hypothetical protein	hypothetical protein	-	-	-	-
NMSCH_00913	CDS	iron complex outermembrane recepter protein	K02014	TC.FEV.OM; iron complex outermembrane recepter protein	COG4774	Fiu; Outer membrane receptor for monomeric catechols	TonB-dependent siderophore receptor	Outer membrane vitamin B12 receptor BtuB	-	-	-	-
NMSCH_00914	CDS	peptidase	-	-	-	-	peptidase	Optional hypothetical component of the B12 transporter BtuN	-	-	-	-
NMSCH_00915	CDS	iron complex outermembrane recepter protein	K02014	TC.FEV.OM; iron complex outermembrane recepter protein	COG1629	CirA; Outer membrane receptor protein, Fe transport	iron complex outermembrane receptor protein	TonB-dependent hemin, ferrichrome receptor	-	-	-	-
NMSCH_00916	CDS	GTP-binding protein	-	-	COG0523	YejR; Zinc metallochaperone YeiR/ZagA and related GTPases, G3E family	GTP-binding protein	Zinc-binding GTPase YciC	-	-	-	-
NMSCH_00917	CDS	MarR family transcriptional regulator	-	-	-	-	hypothetical protein	Transcriptional regulator, MarR family	-	-	-	-
NMSCH_00918	CDS	response regulator receiver protein	-	-	COG0745	OmpR; DNA-binding response regulator, OmpR family, contains REC and winged-helix (wHTH) domain	response regulator	Two-component transcriptional response regulator, LuxR family	-	-	-	-
NMSCH_00919	CDS	adenosylmethionine-8-amino-7-oxononanoate aminotransferase	K00833	bioA; adenosylmethionine---8-amino-7-oxononanoate aminotransferase [EC:2.6.1.62]	COG0161	BioA; Adenosylmethionine-8-amino-7-oxononanoate aminotransferase	adenosylmethionine--8-amino-7-oxononanoate transaminase	Adenosylmethionine-8-amino-7-oxononanoate aminotransferase (EC 2.6.1.62)	-	-	-	-
NMSCH_00920	CDS	8-amino-7-oxononanoate synthase	K00652	bioF; 8-amino-7-oxononanoate synthase [EC:2.3.1.47]	COG0156	BioF; 7-keto-8-aminopelargonate synthetase or related enzyme	8-amino-7-oxononanoate synthase	8-amino-7-oxononanoate synthase (EC 2.3.1.47)	-	-	-	-
NMSCH_00921	CDS	peroxiredoxin	-	-	COG1765	YhfA; Uncharacterized OsmC-related protein	OsmC family protein	Mlr7830 protein	-	-	-	-
NMSCH_00922	CDS	class I SAM-dependent methyltransferase	-	-	-	-	class I SAM-dependent methyltransferase	SAM-dependent methyltransferase	-	-	-	-
NMSCH_00923	CDS	gamma-glutamyltranspeptidase / glutathione hydrolase	K22602	hpxW; oxamate amidohydrolase [EC:3.5.1.126]	COG0405	Ggt; Gamma-glutamyltranspeptidase	gamma-glutamyltransferase family protein	Gamma-glutamyltranspeptidase (EC 2.3.2.2) @ Glutathione hydrolase (EC 3.4.19.13)	-	-	-	-
NMSCH_00924	CDS	porin	K07267	oprB; porin	COG3659	OprB; Carbohydrate-selective porin OprB	carbohydrate porin	Outer membrane low permeability porin, OprB family	-	-	-	-
NMSCH_00925	CDS	sodium/proton antiporter (CPA1 family)	K24163	nhaK; monovalent cation/hydrogen antiporter	COG0025	NhaP; NhaP-type Na+/H+ or K+/H+ antiporter	sodium:proton antiporter	Na+/H+ antiporter	-	-	-	-
NMSCH_00926	CDS	glutathione synthase	K01920	gshB; glutathione synthase [EC:6.3.2.3]	COG0189	LysX; Glutathione synthase, LysX or RimK-type ligase, ATP-grasp superfamily	glutathione synthase	Glutathione synthetase (EC 6.3.2.3)	-	-	-	-
NMSCH_00927	CDS	hypothetical protein	-	-	-	-	hypothetical protein	Bsr4462 protein	-	-	-	-
NMSCH_00928	misc_RNA	suhB	-	-	-	-	hypothetical protein	hypothetical protein	-	-	-	-
NMSCH_00929	CDS	hypothetical protein	-	-	-	-	hypothetical protein	hypothetical protein	-	-	-	-
NMSCH_00930	CDS	hypothetical protein	-	-	-	-	hypothetical protein	hypothetical protein	-	-	-	-
NMSCH_00931	CDS	cysteine synthase family protein	K01738	cysK; cysteine synthase [EC:2.5.1.47]	COG0031	CysK; Cysteine synthase	cysteine synthase family protein	Pyridoxal-5'-phosphate-dependent enzyme beta superfamily (fold type II)	-	-	-	-
NMSCH_00932	CDS	integral membrane protein	-	-	COG5436	Uncharacterized membrane protein	hypothetical protein	hypothetical protein	-	-	-	-
NMSCH_00933	CDS	hypothetical protein	-	-	COG5402	Uncharacterized protein, contains DUF1214 domain	DUF1214 domain-containing protein	Putative transmembrane protein	-	-	-	-
NMSCH_00934	CDS	penicillin-binding protein 1A	K05366	mrcA; penicillin-binding protein 1A [EC:2.4.1.129 3.4.16.4]	COG0744	MrcB; Penicillin-binding protein 1B/1F, peptidoglycan transglycosylase/transpeptidase	PBP1A family penicillin-binding protein	Multimodular transpeptidase-transglycosylase (EC 2.4.1.129) (EC 3.4.-.-)	GT51(116-281)	GT51	GT51	N
NMSCH_00935	CDS	YcgN family cysteine cluster protein	K09160	K09160; uncharacterized protein	COG2983	YcgN; Uncharacterized cysteine cluster protein YcgN, CxxCxxCC family	YcgN family cysteine cluster protein	UPF0260 protein YcgN	-	-	-	-
NMSCH_00936	CDS	hypothetical protein	-	-	-	-	DUF1109 family protein	hypothetical protein	-	-	-	-
NMSCH_00937	CDS	RNA polymerase, sigma subunit, ECF family	-	-	COG1595	RpoE; DNA-directed RNA polymerase specialized sigma subunit, sigma24 family	RNA polymerase ECF family sigma subunit	hypothetical protein	-	-	-	-
NMSCH_00938	CDS	hypothetical protein	-	-	-	-	DUF1223 domain-containing protein	hypothetical protein that often co-occurs with aconitase	-	-	-	-
NMSCH_00939	CDS	creatininase	K01470	E3.5.2.10; creatinine amidohydrolase [EC:3.5.2.10]	COG1402	ArfB; Creatinine amidohydrolase/Fe(II)-dependent FAPy formamide hydrolase (riboflavin and F420 biosynthesis)	hypothetical protein	Creatinine amidohydrolase (EC 3.5.2.10)	-	-	-	-
NMSCH_00940	CDS	chemotaxis protein CheZ	K03414	cheZ; chemotaxis protein CheZ	COG3143	CheZ; Phosphoaspartate phosphatase CheZ, dephosphorylates CheY~P	protein phosphatase CheZ	hypothetical protein	-	-	-	-
NMSCH_00941	CDS	chemotaxis protein CheY	K03413	cheY; two-component system, chemotaxis family, chemotaxis protein CheY	COG0745	OmpR; DNA-binding response regulator, OmpR family, contains REC and winged-helix (wHTH) domain	response regulator	Chemotaxis regulator - transmits chemoreceptor signals to flagellar motor components CheY	-	-	-	-
NMSCH_00942	CDS	bifunctional riboflavin kinase/FAD synthetase	K11753	ribF; riboflavin kinase / FMN adenylyltransferase [EC:2.7.1.26 2.7.7.2]	COG0196	RibF; FAD synthase	bifunctional riboflavin kinase/FAD synthetase	FMN adenylyltransferase (EC 2.7.7.2) / Riboflavin kinase (EC 2.7.1.26)	-	-	-	-
NMSCH_00943	CDS	hypothetical protein	-	-	COG3908	Uncharacterized conserved protein, DUF2093 domain	DUF2093 domain-containing protein	hypothetical protein	-	-	-	-
NMSCH_00944	CDS	lipid-A-disaccharide kinase	K00912	lpxK; tetraacyldisaccharide 4'-kinase [EC:2.7.1.130]	COG1663	LpxK; Tetraacyldisaccharide-1-P 4'-kinase (Lipid A 4'-kinase)	tetraacyldisaccharide 4'-kinase	Tetraacyldisaccharide 4'-kinase (EC 2.7.1.130)	-	-	-	-
NMSCH_00945	CDS	3-deoxy-D-manno-octulosonic-acid transferase	K02527	kdtA, waaA; 3-deoxy-D-manno-octulosonic-acid transferase [EC:2.4.99.12 2.4.99.13 2.4.99.14 2.4.99.15]	COG1519	KdtA; 3-deoxy-D-manno-octulosonic-acid transferase	3-deoxy-D-manno-octulosonic-acid transferase	3-deoxy-D-manno-octulosonic acid transferase (EC 2.4.99.12)(EC 2.4.99.13)	GT30(36-210)	GT30	GT30	N
NMSCH_00946	CDS	hypothetical protein	-	-	COG2121	Uncharacterized conserved protein, lysophospholipid acyltransferase (LPLAT) superfamily	lysophospholipid acyltransferase family protein	Protein of unknown function DUF374	-	-	-	-
NMSCH_00947	CDS	MULTISPECIES: VIT family protein	K22737	mbfA; erythrin-vacuolar iron transport family protein	COG1633	YhjR; Rubrerythrin, includes spore coat protein YhjR	VIT family protein	Rubrerythrin	-	-	-	-
NMSCH_00948	CDS	3',5'-cyclic AMP phosphodiesterase CpdA	-	-	COG1409	CpdA; 3',5'-cyclic AMP phosphodiesterase CpdA	metallophosphoesterase	Bll2457 protein	-	-	-	-
NMSCH_00949	CDS	protein of unknown function	-	-	-	-	hypothetical protein	FIG00800470: hypothetical protein	-	-	-	-
NMSCH_00950	CDS	amidase	K01426	E3.5.1.4, amiE; amidase [EC:3.5.1.4]	COG0154	GatA; Asp-tRNAAsn/Glu-tRNAGln amidotransferase A subunit or related amidase	amidase family protein	Amidase family protein bll0246	-	-	-	-
NMSCH_00951	CDS	Sequence 707 from patent US	-	-	-	-	hypothetical protein	hypothetical protein	-	-	-	-
NMSCH_00952	CDS	carboxypeptidase	K01295	cpg; glutamate carboxypeptidase [EC:3.4.17.11]	COG0624	ArgE; Acetylornithine deacetylase/Succinyl-diaminopimelate desuccinylase or related deacylase	M20/M25/M40 family metallo-hydrolase	Peptidase, M20/M25/M40 family	-	-	-	-
NMSCH_00953	CDS	hypothetical protein	-	-	COG5476	Microcystin degradation protein MlrC, contains DUF1485 domain	M81 family metallopeptidase	MlrC	-	-	-	-
NMSCH_00954	CDS	penicillin acylase family protein	K01434	pac; penicillin G amidase [EC:3.5.1.11]	COG2366	PvdQ; Acyl-homoserine lactone (AHL) acylase PvdQ	penicillin acylase family protein	penicillin acylase	-	-	-	-
NMSCH_00955	CDS	acetolactate synthase-1/2/3 large subunit	K01652	E2.2.1.6L, ilvB, ilvG, ilvI; acetolactate synthase I/II/III large subunit [EC:2.2.1.6]	COG0028	IlvB; Acetolactate synthase large subunit or other thiamine pyrophosphate-requiring enzyme	acetolactate synthase-1/2/3 large subunit	Thiamine pyrophosphate-requiring enzymes	-	-	-	-
NMSCH_00956	CDS	Glutathione-binding protein GsiB	K02035	ABC.PE.S; peptide/nickel transport system substrate-binding protein	COG0747	DdpA; ABC-type transport system, periplasmic component	ABC transporter substrate-binding protein	ABC transporter, substrate-binding protein (cluster 5, nickel/peptides/opines)	-	-	-	-
NMSCH_00957	CDS	putative amidase AmiD	K02433	gatA, QRSL1; aspartyl-tRNA(Asn)/glutamyl-tRNA(Gln) amidotransferase subunit A [EC:6.3.5.6 6.3.5.7]	COG0154	GatA; Asp-tRNAAsn/Glu-tRNAGln amidotransferase A subunit or related amidase	amidase	Glutamyl-tRNA(Gln) amidotransferase subunit A-like protein	-	-	-	-
NMSCH_00958	CDS	hypothetical protein	-	-	-	-	hypothetical protein	hypothetical protein	-	-	-	-
NMSCH_00959	CDS	sigma-70 family RNA polymerase sigma factor	-	-	COG1595	RpoE; DNA-directed RNA polymerase specialized sigma subunit, sigma24 family	sigma-70 family RNA polymerase sigma factor	RNA polymerase ECF-type sigma factor	-	-	-	-
NMSCH_00960	CDS	nitrile hydratase	K01721	nthA; nitrile hydratase subunit alpha [EC:4.2.1.84]	-	-	nitrile hydratase subunit alpha	Cobalt-containing nitrile hydratase subunit alpha (EC 4.2.1.84)	-	-	-	-
NMSCH_00961	CDS	nitrile hydratase	K20807	nthB; nitrile hydratase subunit beta [EC:4.2.1.84]	-	-	nitrile hydratase subunit beta	Cobalt-containing nitrile hydratase subunit beta (EC 4.2.1.84)	-	-	-	-
NMSCH_00962	CDS	nitrile hydratase	-	-	-	-	nitrile hydratase accessory protein	COG0523: Putative GTPases (G3E family)	-	-	-	-
NMSCH_00963	CDS	hydrolase	-	-	-	-	hypothetical protein	Zn-dependent hydrolases, including glyoxylases	-	-	-	-
NMSCH_00964	CDS	Short-chain dehydrogenase	-	-	COG0300	YqjQ; Short-chain dehydrogenase	SDR family oxidoreductase	Short-chain dehydrogenase/reductase SDR	-	-	-	-
NMSCH_00965	CDS	hypothetical protein	-	-	-	-	hypothetical protein	hypothetical protein	-	-	-	-
NMSCH_00966	CDS	acyl-	K05939	aas; acyl-[acyl-carrier-protein]-phospholipid O-acyltransferase / long-chain-fatty-acid--[acyl-carrier-protein] ligase [EC:2.3.1.40 6.2.1.20]	COG0204 | COG0318	-	acyl-[ACP]--phospholipid O-acyltransferase	Lysophospholipid transporter LplT / 2-acylglycerophosphoethanolamine acyltransferase (EC 2.3.1.40) / Acyl-[acyl-carrier-protein] synthetase (EC 6.2.1.20)	-	-	-	-
NMSCH_00967	CDS	hypothetical protein	-	-	-	-	hypothetical protein	hypothetical protein	-	-	-	-
NMSCH_00968	CDS	penicillin-binding protein 1C	K05367	pbpC; penicillin-binding protein 1C [EC:2.4.1.129]	COG4953	PbpC; Membrane carboxypeptidase/penicillin-binding protein PbpC	penicillin-binding protein 1C	Multimodular transpeptidase-transglycosylase (EC 2.4.1.129) (EC 3.4.-.-)	GT51(77-244)	GT51	GT51	N
NMSCH_00969	CDS	hypothetical protein	-	-	-	-	hypothetical protein	hypothetical protein	-	-	-	-
NMSCH_00970	CDS	MinD-like ATPase involved in chromosome partitioning or flagellar assembly	-	-	-	-	hypothetical protein	hypothetical protein	-	-	-	-
NMSCH_00971	CDS	multiple antibiotic resistance protein	K05595	marC; multiple antibiotic resistance protein	COG2095	MarC; Small neutral amino acid transporter SnatA, MarC family	MarC family protein	UPF0056 inner membrane protein MarC	-	-	-	-
NMSCH_00972	CDS	Methyltransferase domain-containing protein	-	-	COG2226	UbiE; Ubiquinone/menaquinone biosynthesis C-methylase UbiE/MenG	methyltransferase domain-containing protein	SAM-dependent methyltransferase 2, in cluster with Hydroxyacylglutathione hydrolase	-	-	-	-
NMSCH_00973	CDS	hydroxyacylglutathione hydrolase	K01069	gloB, gloC, HAGH; hydroxyacylglutathione hydrolase [EC:3.1.2.6]	COG0491	GloB; Glyoxylase or a related metal-dependent hydrolase, beta-lactamase superfamily II	hydroxyacylglutathione hydrolase	Hydroxyacylglutathione hydrolase (EC 3.1.2.6)	-	-	-	-
NMSCH_00974	CDS	TetR family transcriptional regulator	-	-	COG1309	AcrR; DNA-binding protein, AcrR family, includes nucleoid occlusion protein SlmA	TetR family transcriptional regulator	Transcriptional regulator, AcrR family	-	-	-	-
NMSCH_00975	CDS	malate dehydrogenase (NAD)	K00024	mdh; malate dehydrogenase [EC:1.1.1.37]	COG0039	Mdh; Malate/lactate dehydrogenase	malate dehydrogenase	Malate dehydrogenase (EC 1.1.1.37)	N	N	GH0	N
NMSCH_00976	CDS	succinyl-CoA synthetase subunit beta	K01903	sucC; succinyl-CoA synthetase beta subunit [EC:6.2.1.5]	COG0045	SucC; Succinyl-CoA synthetase, beta subunit	ADP-forming succinate--CoA ligase subunit beta	Succinyl-CoA ligase [ADP-forming] beta chain (EC 6.2.1.5)	-	-	-	-
NMSCH_00977	CDS	succinyl-CoA synthetase (ADP-forming) alpha subunit	K01902	sucD; succinyl-CoA synthetase alpha subunit [EC:6.2.1.5]	COG0074	SucD; Succinyl-CoA synthetase, alpha subunit	succinate--CoA ligase subunit alpha	Succinyl-CoA ligase [ADP-forming] alpha chain (EC 6.2.1.5)	-	-	-	-
NMSCH_00978	CDS	2-oxoglutarate dehydrogenase	K00164	OGDH, sucA; 2-oxoglutarate dehydrogenase E1 component [EC:1.2.4.2]	COG0567	SucA; 2-oxoglutarate dehydrogenase complex, dehydrogenase (E1) component, and related enzymes	2-oxoglutarate dehydrogenase E1 component	2-oxoglutarate dehydrogenase E1 component (EC 1.2.4.2)	-	-	-	-
NMSCH_00979	CDS	hypothetical protein	-	-	COG2350	YciI; YciI superfamily enzyme, includes 5-CHQ dehydrochlorinase, contains active-site pHis	hypothetical protein	hypothetical protein	-	-	-	-
NMSCH_00980	CDS	2-oxoglutarate dehydrogenase E2 component	K00658	DLST, sucB; 2-oxoglutarate dehydrogenase E2 component (dihydrolipoamide succinyltransferase) [EC:2.3.1.61]	COG0508	AceF; Pyruvate/2-oxoglutarate dehydrogenase complex, dihydrolipoamide acyltransferase (E2) component	2-oxoglutarate dehydrogenase complex dihydrolipoyllysine-residue succinyltransferase	Dihydrolipoamide succinyltransferase component (E2) of 2-oxoglutarate dehydrogenase complex (EC 2.3.1.61)	-	-	-	-
NMSCH_00981	CDS	NAD(P)-dependent dehydrogenase, short-chain alcohol dehydrogenase family	-	-	COG1028	FabG; NAD(P)-dependent dehydrogenase, short-chain alcohol dehydrogenase family	SDR family oxidoreductase	Oxidoreductase, short-chain dehydrogenase/reductase family	-	-	-	-
NMSCH_00982	CDS	dihydrolipoamide dehydrogenase	K00382	DLD, lpd, pdhD; dihydrolipoamide dehydrogenase [EC:1.8.1.4]	COG1249	Lpd; Dihydrolipoamide dehydrogenase (E3) component of pyruvate/2-oxoglutarate dehydrogenase complex or glutathione oxidoreductase	dihydrolipoyl dehydrogenase	Dihydrolipoamide dehydrogenase of 2-oxoglutarate dehydrogenase (EC 1.8.1.4)	-	-	-	-
NMSCH_00983	CDS	Response regulator receiver domain-containing protein	-	-	-	-	response regulator	hypothetical protein	-	-	-	-
NMSCH_00984	CDS	tyrosine recombinase XerC	K03733	xerC; integrase/recombinase XerC	COG4974	XerD; Site-specific recombinase XerD	tyrosine recombinase XerC	Site-specific tyrosine recombinase XerC	-	-	-	-
NMSCH_00985	CDS	small multidrug resistance family-3 protein	K09771	TC.SMR3; small multidrug resistance family-3 protein	COG1742	YnfA; Uncharacterized inner membrane protein YnfA, drug/metabolite transporter superfamily	YnfA family protein	Protein of unknown function UPF0060	-	-	-	-
NMSCH_00986	CDS	Holliday junction endonuclease RuvC	K01159	ruvC; crossover junction endodeoxyribonuclease RuvC [EC:3.1.21.10]	COG0817	RuvC; Holliday junction resolvasome RuvABC endonuclease subunit RuvC	Holliday junction endonuclease RuvC	Crossover junction endodeoxyribonuclease RuvC (EC 3.1.22.4)	-	-	-	-
NMSCH_00987	tRNA	tRNA-Tyr(gta)	-	-	-	-	hypothetical protein	hypothetical protein	-	-	-	-
NMSCH_00988	CDS	superfamily II DNA or RNA helicase	-	-	COG4096	HsdR; Type I site-specific restriction endonuclease, part of a restriction-modification system	DEAD/DEAH box helicase family protein	hypothetical protein	-	-	-	-
NMSCH_00989	CDS	hypothetical protein	-	-	-	-	hypothetical protein	hypothetical protein	-	-	-	-
NMSCH_00990	CDS	hypothetical protein	-	-	-	-	DUF3597 domain-containing protein	hypothetical protein	-	-	-	-
NMSCH_00991	CDS	Sequence 1764 from patent US	K06867	K06867; uncharacterized protein	COG0666	ANKYR; Ankyrin repeat	hypothetical protein	accessory protein	-	-	-	-
NMSCH_00992	CDS	spermidine/putrescine-binding protein	K11073	potF, spuD, spuE; putrescine transport system substrate-binding protein	COG0687	PotD; Spermidine/putrescine-binding periplasmic protein	extracellular solute-binding protein family 1	Putrescine ABC transporter putrescine-binding protein PotF (TC 3.A.1.11.2)	-	-	-	-
NMSCH_00993	CDS	endoribonuclease	-	-	COG0251	RidA; Enamine deaminase RidA, house cleaning of reactive enamine intermediates, YjgF/YER057c/UK114 family	RidA family protein	RidA/YER057c/UK114 superfamily, group 2, YoaB-like protein	-	-	-	-
NMSCH_00994	CDS	membrane protein	-	-	COG2261	YeaQ; Uncharacterized membrane protein YeaQ/YmgE, transglycosylase-associated protein family	GlsB/YeaQ/YmgE family stress response membrane protein	Transglycosylase-associated protein	-	-	-	-
NMSCH_00995	CDS	Protein of unknown function	-	-	-	-	DUF2892 domain-containing protein	hypothetical protein	-	-	-	-
NMSCH_00996	CDS	polyribonucleotide nucleotidyltransferase	K00962	pnp, PNPT1; polyribonucleotide nucleotidyltransferase [EC:2.7.7.8]	COG1185	Pnp; Polyribonucleotide nucleotidyltransferase (polynucleotide phosphorylase)	polyribonucleotide nucleotidyltransferase	Polyribonucleotide nucleotidyltransferase (EC 2.7.7.8)	-	-	-	-
NMSCH_00997	CDS	30S ribosomal protein S15	K02956	RP-S15, MRPS15, rpsO; small subunit ribosomal protein S15	COG0184	RpsO; Ribosomal protein S15P/S13E	30S ribosomal protein S15	SSU ribosomal protein S15p (S13e)	-	-	-	-
NMSCH_00998	CDS	hypothetical protein	-	-	-	-	hypothetical protein	hypothetical protein	-	-	-	-
NMSCH_00999	CDS	hypothetical protein	-	-	-	-	hypothetical protein	hypothetical protein	-	-	-	-
NMSCH_01000	CDS	amino acid permease	K03294	TC.APA; basic amino acid/polyamine antiporter, APA family	COG0531	PotE; Serine transporter YbeC, amino acid:H+ symporter family	amino acid permease	Uncharacterized amino acid permease, GabP family	-	-	-	-
NMSCH_01001	CDS	flagellar basal-body rod protein FlgC	K02388	flgC; flagellar basal-body rod protein FlgC	-	-	flagellar basal body rod protein FlgC	Flagellar basal-body rod protein FlgC	-	-	-	-
NMSCH_01002	CDS	formyl transferase	K00604	MTFMT, fmt; methionyl-tRNA formyltransferase [EC:2.1.2.9]	COG0223	Fmt; Methionyl-tRNA formyltransferase	formyl transferase	Methionyl-tRNA formyltransferase domain protein	-	-	-	-
NMSCH_01003	CDS	short-chain dehydrogenase	-	-	COG0300	YqjQ; Short-chain dehydrogenase	SDR family NAD(P)-dependent oxidoreductase	Oxidoreductase, short-chain dehydrogenase/reductase family	-	-	-	-
NMSCH_01004	CDS	capsular biosynthesis protein	K07265	kpsS, lipB; capsular polysaccharide export protein	COG3562	KpsS; Capsule polysaccharide modification protein KpsS	capsule polysaccharide biosynthesis protein	Capsular polysaccharide export system protein KpsS	-	-	-	-
NMSCH_01005	CDS	capsular polysaccharide export protein	K07266	kpsC, lipA; capsular polysaccharide export protein	COG3563	KpsC; Capsule polysaccharide export protein KpsC/LpsZ	capsular biosynthesis protein	Capsule polysaccharide export protein	GT107(101-469)	GT107	GT107	N
NMSCH_01006	CDS	Phosphoglycerol transferase MdoB	-	-	-	-	LTA synthase family protein	Capsular polysaccharide biosynthesis protein WcbQ	-	-	-	-
NMSCH_01007	CDS	polysaccharide export outer membrane protein	K01991	wza, gfcE; polysaccharide biosynthesis/export protein	COG1596	Wza; Periplasmic protein Wza involved in polysaccharide export, contains SLBB domain of the beta-grasp fold	polysaccharide export outer membrane protein	Capsular polysaccharide biosynthesis/export periplasmic protein WcbC	-	-	-	-
NMSCH_01008	CDS	8-amino-7-oxononanoate synthase	K00652	bioF; 8-amino-7-oxononanoate synthase [EC:2.3.1.47]	COG0156	BioF; 7-keto-8-aminopelargonate synthetase or related enzyme	aminotransferase class I/II-fold pyridoxal phosphate-dependent enzyme	Palmitoyltransferase-like protein	-	-	-	-
NMSCH_01009	CDS	type I polyketide synthase	-	-	COG0236 | COG0604 | COG1028 | COG3321	-	type I polyketide synthase	Capsular polysaccharide biosynthesis fatty acid synthase WcbR	N	N	GT2	N
NMSCH_01010	CDS	UDP-glucose 6-dehydrogenase	K00012	UGDH, ugd; UDPglucose 6-dehydrogenase [EC:1.1.1.22]	COG1004	Ugd; UDP-glucose 6-dehydrogenase	UDP-glucose/GDP-mannose dehydrogenase family protein	UDP-glucose 6-dehydrogenase (EC 1.1.1.22)	-	-	-	-
NMSCH_01011	CDS	acetylglutamate kinase	K00930	argB; acetylglutamate kinase [EC:2.7.2.8]	COG0548	ArgB; N-acetylglutamate kinase	acetylglutamate kinase	N-acetylglutamate kinase (EC 2.7.2.8)	-	-	-	-
NMSCH_01012	CDS	pyrimidine 5'-nucleotidase	K07025	K07025; putative hydrolase of the HAD superfamily	COG1011	YigB; FMN and 5-amino-6-(5-phospho-D-ribitylamino)uracil phosphatase YigB, HAD superfamily (riboflavin biosynthesis)	pyrimidine 5'-nucleotidase	Pyridoxal-5'-phosphate phosphatase (EC 3.1.3.74), Alphaproteobacterial type	-	-	-	-
NMSCH_01013	CDS	large subunit ribosomal protein L19	K02884	RP-L19, MRPL19, rplS; large subunit ribosomal protein L19	COG0335	RplS; Ribosomal protein L19	50S ribosomal protein L19	LSU ribosomal protein L19p	-	-	-	-
NMSCH_01014	CDS	methyl-accepting chemotaxis sensory transducer with Cache sensor	K03406	mcp; methyl-accepting chemotaxis protein	-	-	hypothetical protein	hypothetical protein	-	-	-	-
NMSCH_01015	CDS	Enamine deaminase RidA, house cleaning of reactive enamine intermediates, YjgF/YER057c/UK114 family	-	-	COG0251	RidA; Enamine deaminase RidA, house cleaning of reactive enamine intermediates, YjgF/YER057c/UK114 family	RidA family protein	RidA/YER057c/UK114 superfamily, group 6	-	-	-	-
NMSCH_01016	CDS	lytic murein transglycosylase	-	-	COG2951	MltB; Membrane-bound lytic murein transglycosylase B	lytic murein transglycosylase	Membrane-bound lytic murein transglycosylase B	GH103(34-327)	GH103	GH103	Y(1-33)
NMSCH_01017	CDS	Alkyl hydroperoxide reductase AhpD	-	-	COG0599	YurZ; Uncharacterized conserved protein YurZ, alkylhydroperoxidase/carboxymuconolactone decarboxylase family	carboxymuconolactone decarboxylase family protein	Possible carboxymuconolactone decarboxylase family protein (EC 4.1.1.44)	-	-	-	-
NMSCH_01018	CDS	TetR/AcrR family transcriptional regulator	-	-	COG1309	AcrR; DNA-binding protein, AcrR family, includes nucleoid occlusion protein SlmA	TetR family transcriptional regulator	Transcriptional regulator, AcrR family	-	-	-	-
NMSCH_01019	CDS	methyltransferase	-	-	COG4122	TrmR; tRNA 5-hydroxyU34 O-methylase TrmR/YrrM	O-methyltransferase	Uncharacterized SAM-dependent O-methyltransferase	-	-	-	-
NMSCH_01020	CDS	3-isopropylmalate/(R)-2-methylmalate dehydratase small subunit	K01704	leuD, IPMI-S; 3-isopropylmalate/(R)-2-methylmalate dehydratase small subunit [EC:4.2.1.33 4.2.1.35]	COG0066	LeuD; 3-isopropylmalate dehydratase small subunit	3-isopropylmalate dehydratase small subunit	3-isopropylmalate dehydratase small subunit (EC 4.2.1.33)	-	-	-	-
NMSCH_01021	CDS	phosphoribosylformimino-5-aminoimidazole carboxamide ribotide isomerase	K01814	hisA; phosphoribosylformimino-5-aminoimidazole carboxamide ribotide isomerase [EC:5.3.1.16]	COG1411	Uncharacterized conserved protein related to proFAR isomerase (HisA)	nickel transporter	hypothetical protein	-	-	-	-
NMSCH_01022	CDS	putative H4MPT-linked C1 transfer pathway protein	K07072	mfnF; (4-(4-[2-(gamma-L-glutamylamino)ethyl]phenoxymethyl)furan-2-yl)methanamine synthase [EC:2.5.1.131]	COG1548	MfnF; Methanofuran synthetase MfnF, hydantoinase/oxoprolinase family	H4MPT-linked C1 transfer pathway protein	4-[[4-(2-aminoethyl)phenoxy]-methyl]-2-furanmethanamine-glutamate synthase	-	-	-	-
NMSCH_01023	CDS	hypothetical protein	-	-	-	-	hypothetical protein	hypothetical protein	-	-	-	-
NMSCH_01024	CDS	hypothetical protein	-	-	-	-	hypothetical protein	hypothetical protein	-	-	-	-
NMSCH_01025	CDS	GNAT family N-acetyltransferase	-	-	-	-	GCN5 family acetyltransferase	Histone acetyltransferase HPA2 and related acetyltransferases	-	-	-	-
NMSCH_01026	CDS	hopanoid biosynthesis associated radical SAM protein HpnH	-	-	COG0535	SkfB; Radical SAM superfamily maturase, SkfB/NifB/PqqE family	adenosyl-hopene transferase HpnH	Radical SAM protein required for addition of adenosine to hopane skeleton, HpnH	-	-	-	-
NMSCH_01027	CDS	MULTISPECIES: MMPL family transporter	K07003	K07003; uncharacterized protein	COG1033	MMPL; Predicted exporter protein, RND superfamily	MMPL family transporter	Hopanoid-associated RND transporter, HpnN	-	-	-	-
NMSCH_01028	CDS	PadR family transcriptional regulator	-	-	COG1846	MarR; DNA-binding transcriptional regulator, MarR family	bifunctional helix-turn-helix transcriptional regulator/GNAT family N-acetyltransferase	Histone acetyltransferase HPA2 and related acetyltransferases	-	-	-	-
NMSCH_01029	CDS	hopanoid biosynthesis associated protein HpnK	K03478	chbG; chitin disaccharide deacetylase [EC:3.5.1.105]	COG3394	ChbG; Chitooligosaccharide deacetylase ChbG, YdjC/CelG family	hopanoid biosynthesis-associated protein HpnK	cellobiose phosphotransferase system celC	-	-	-	-
NMSCH_01030	CDS	hopanoid biosynthesis associated radical SAM protein HpnJ	-	-	COG1032	YgiQ; Radical SAM superfamily enzyme YgiQ, UPF0313 family	hopanoid biosynthesis associated radical SAM protein HpnJ	Fe-S oxidoreductase	-	-	-	-
NMSCH_01031	CDS	ceramide glucosyltransferase	K00720	UGCG; ceramide glucosyltransferase [EC:2.4.1.80]	COG1215	BcsA; Glycosyltransferase, catalytic subunit of cellulose synthase and poly-beta-1,6-N-acetylglucosamine synthase	bacteriohopanetetrol glucosamine biosynthesis glycosyltransferase HpnI	Ceramide glucosyltransferase (EC 2.4.1.80)	GT21(54-287)	GT21	GT21	N
NMSCH_01032	CDS	phospholipid transport system substrate-binding protein	K07323	mlaC; phospholipid transport system substrate-binding protein	-	-	ABC transporter substrate-binding protein	ABC-type transport system involved in resistance to organic solvents, auxiliary component	-	-	-	-
NMSCH_01033	CDS	putative membrane protein	-	-	-	-	flippase-like domain-containing protein	Predicted integral membrane protein	-	-	-	-
NMSCH_01034	CDS	glycine amidinotransferase	K00613	GATM; glycine amidinotransferase [EC:2.1.4.1]	COG1834	DdaH; N-Dimethylarginine dimethylaminohydrolase	amidinotransferase	Glycine amidinotransferase (EC 2.1.4.1)	-	-	-	-
NMSCH_01035	CDS	alpha/beta hydrolase	-	-	COG0596	MenH; 2-succinyl-6-hydroxy-2,4-cyclohexadiene-1-carboxylate synthase MenH and related esterases, alpha/beta hydrolase fold	alpha/beta hydrolase	2-hydroxy-6-oxo-6-phenylhexa-2,4-dienoate hydrolase (EC 3.7.1.-)	-	-	-	-
NMSCH_01036	CDS	hypothetical protein	-	-	-	-	hypothetical protein	hypothetical protein	-	-	-	-
NMSCH_01037	CDS	2-dehydro-3-deoxyphosphooctonate aldolase (KDO 8-P synthase)	K01627	kdsA; 2-dehydro-3-deoxyphosphooctonate aldolase (KDO 8-P synthase) [EC:2.5.1.55]	COG2877	KdsA; 3-deoxy-D-manno-octulosonic acid (KDO) 8-phosphate synthase	3-deoxy-8-phosphooctulonate synthase	2-Keto-3-deoxy-D-manno-octulosonate-8-phosphate synthase (EC 2.5.1.55)	-	-	-	-
NMSCH_01038	CDS	demethylrebeccamycin-D-glucose O-methyltransferase	-	-	-	-	methyltransferase domain-containing protein	hypothetical protein	-	-	-	-
NMSCH_01039	CDS	membrane protein	-	-	-	-	hypothetical protein	hypothetical protein	-	-	-	-
NMSCH_01040	CDS	NADPH-dependent 7-cyano-7-deazaguanine reductase	K09457	queF; 7-cyano-7-deazaguanine reductase [EC:1.7.1.13]	COG0780	QueFC; NADPH-dependent 7-cyano-7-deazaguanine reductase QueF, C-terminal domain, T-fold superfamily	7-cyano-7-deazaguanine reductase	NADPH-dependent 7-cyano-7-deazaguanine reductase (EC 1.7.1.13)	-	-	-	-
NMSCH_01041	CDS	enolase	K01689	ENO, eno; enolase [EC:4.2.1.11]	COG0148	Eno; Enolase	phosphopyruvate hydratase	Enolase (EC 4.2.1.11)	-	-	-	-
NMSCH_01042	CDS	adenylyl cyclase	K01768	E4.6.1.1; adenylate cyclase [EC:4.6.1.1]	-	-	adenylate/guanylate cyclase domain-containing protein	Adenylate cyclase (EC 4.6.1.1) / Guanylate cyclase (EC 4.6.1.2)	-	-	-	-
NMSCH_01043	CDS	septation inhibitor protein	-	-	COG2919	FtsB; Cell division protein FtsB	septum formation initiator family protein	hypothetical protein	-	-	-	-
NMSCH_01044	CDS	pyruvate dehydrogenase E1 component alpha subunit	K00161	PDHA, pdhA; pyruvate dehydrogenase E1 component alpha subunit [EC:1.2.4.1]	COG1071	AcoA; TPP-dependent pyruvate or acetoin dehydrogenase subunit alpha	pyruvate dehydrogenase E1 component alpha subunit	Pyruvate dehydrogenase E1 component alpha subunit (EC 1.2.4.1)	-	-	-	-
NMSCH_01045	CDS	pyruvate dehydrogenase E1 component beta subunit	K00162	PDHB, pdhB; pyruvate dehydrogenase E1 component beta subunit [EC:1.2.4.1]	COG0022 | COG0511	-	pyruvate dehydrogenase complex E1 component subunit beta	Pyruvate dehydrogenase E1 component beta subunit (EC 1.2.4.1)	-	-	-	-
NMSCH_01046	CDS	protein of unknown function	-	-	-	-	DUF5076 domain-containing protein	hypothetical protein	-	-	-	-
NMSCH_01047	CDS	Uma2 family endonuclease	-	-	-	-	Uma2 family endonuclease	hypothetical protein	-	-	-	-
NMSCH_01048	CDS	MULTISPECIES: pyruvate dehydrogenase complex dihydrolipoamide acetyltransferase	K00627	DLAT, aceF, pdhC; pyruvate dehydrogenase E2 component (dihydrolipoamide acetyltransferase) [EC:2.3.1.12]	COG0508	AceF; Pyruvate/2-oxoglutarate dehydrogenase complex, dihydrolipoamide acyltransferase (E2) component	hypothetical protein	Dihydrolipoamide acetyltransferase component of pyruvate dehydrogenase complex (EC 2.3.1.12)	-	-	-	-
NMSCH_01049	CDS	dihydrolipoamide dehydrogenase	K00382	DLD, lpd, pdhD; dihydrolipoamide dehydrogenase [EC:1.8.1.4]	COG1249	Lpd; Dihydrolipoamide dehydrogenase (E3) component of pyruvate/2-oxoglutarate dehydrogenase complex or glutathione oxidoreductase	dihydrolipoyl dehydrogenase	Dihydrolipoamide dehydrogenase of pyruvate dehydrogenase complex (EC 1.8.1.4)	-	-	-	-
NMSCH_01050	CDS	hypothetical protein	-	-	-	-	hypothetical protein	hypothetical protein	-	-	-	-
NMSCH_01051	CDS	hypothetical protein	-	-	-	-	hypothetical protein	hypothetical protein	-	-	-	-
NMSCH_01052	CDS	serine/threonine dehydratase	K22589	thadh; threo-3-hydroxy-L-aspartate ammonia-lyase [EC:4.3.1.16]	COG1171	IlvA; Threonine deaminase	serine/threonine dehydratase	L-threo-3-hydroxyaspartate ammonia-lyase (EC 4.3.1.16)	-	-	-	-
NMSCH_01053	CDS	iron-sulfur cluster assembly protein	K13628	iscA; iron-sulfur cluster assembly protein	COG0316	IscA; Fe-S cluster assembly iron-binding protein IscA	iron-sulfur cluster assembly accessory protein	hypothetical protein	-	-	-	-
NMSCH_01054	CDS	diguanylate cyclase	K13590	dgcB; diguanylate cyclase [EC:2.7.7.65]	-	-	GGDEF domain-containing protein	Bll4347 protein	-	-	-	-
NMSCH_01055	CDS	Superfamily II DNA and RNA helicase	-	-	-	-	DEAD/DEAH box helicase	ATP-dependent RNA helicase Atu1833	-	-	-	-
NMSCH_01056	CDS	hypothetical protein	-	-	-	-	hypothetical protein	hypothetical protein	-	-	-	-
NMSCH_01057	CDS	MULTISPECIES: porin family protein	K16079	omp31; outer membrane immunogenic protein	-	-	porin family protein	Outer membrane protein	-	-	-	-
NMSCH_01058	CDS	photosystem reaction center subunit H	-	-	-	-	PRC-barrel domain-containing protein	hypothetical protein	-	-	-	-
NMSCH_01059	CDS	DNA topoisomerase IV subunit B	K02622	parE; topoisomerase IV subunit B [EC:5.6.2.2]	COG0187	GyrB; DNA gyrase/topoisomerase IV, subunit B	DNA topoisomerase 4 subunit B	DNA topoisomerase IV subunit B (EC 5.99.1.3)	-	-	-	-
NMSCH_01060	CDS	hypothetical protein	-	-	-	-	hypothetical protein	hypothetical protein	-	-	-	-
NMSCH_01061	CDS	DNA topoisomerase I	K03168	topA; DNA topoisomerase I [EC:5.6.2.1]	COG0550 | COG1754	-	type I DNA topoisomerase	DNA topoisomerase I (EC 5.99.1.2)	-	-	-	-
NMSCH_01062	CDS	molybdopterin oxidoreductase	-	-	COG2041	MsrP; Molybdopterin-dependent catalytic subunit of periplasmic DMSO/TMAO and protein-methionine-sulfoxide reductases	molybdopterin-dependent oxidoreductase	probable sufite oxidase (EC 1.8.3.1)	-	-	-	-
NMSCH_01063	CDS	HupC	-	-	COG4117	YdhU; Thiosulfate reductase cytochrome b subunit	cytochrome b/b6 domain-containing protein	Thiosulfate reductase cytochrome B subunit (membrane anchoring protein)	-	-	-	-
NMSCH_01064	CDS	Aspartate carbamoyltransferase	K00609	pyrB, PYR2; aspartate carbamoyltransferase catalytic subunit [EC:2.1.3.2]	COG0540	PyrB; Aspartate carbamoyltransferase, catalytic subunit	Aspartate carbamoyltransferase	Aspartate carbamoyltransferase (EC 2.1.3.2)	-	-	-	-
NMSCH_01065	CDS	phosphoribosyl-ATP pyrophosphatase	K01523	hisE; phosphoribosyl-ATP pyrophosphohydrolase [EC:3.6.1.31]	COG0140	HisI2; Phosphoribosyl-ATP pyrophosphohydrolase	phosphoribosyl-ATP diphosphatase	Phosphoribosyl-ATP pyrophosphatase (EC 3.6.1.31)	-	-	-	-
NMSCH_01066	CDS	pantothenate kinase	K00867	coaA; type I pantothenate kinase [EC:2.7.1.33]	COG1072	CoaA; Panthothenate kinase	type I pantothenate kinase	Pantothenate kinase (EC 2.7.1.33)	-	-	-	-
NMSCH_01067	CDS	RNA 2',3'-cyclic phosphodiesterase	K01975	thpR; RNA 2',3'-cyclic 3'-phosphodiesterase [EC:3.1.4.58]	COG1514	ThpR; RNA 2',3'-cyclic phosphodiesterase (2'-5' RNA ligase)	RNA 2',3'-cyclic phosphodiesterase	2'-5' RNA ligase	-	-	-	-
NMSCH_01068	CDS	arylesterase	K10804	tesA; acyl-CoA thioesterase I [EC:3.1.2.- 3.1.2.2 3.1.1.2 3.1.1.5]	COG2755	TesA; Lysophospholipase L1 or related esterase. Includes spore coat protein LipC/YcsK	GDSL family lipase	Arylesterase precursor (EC 3.1.1.2)	-	-	-	-
NMSCH_01069	CDS	ABC transporter ATP-binding protein	K02003	ABC.CD.A; putative ABC transport system ATP-binding protein	COG4181	YbbA; Predicted ABC-type transport system involved in lysophospholipase L1 biosynthesis, ATPase component	ABC transporter ATP-binding protein	hypothetical protein	-	-	-	-
NMSCH_01070	CDS	putative ABC transport system permease protein	K02004	ABC.CD.P; putative ABC transport system permease protein	COG3127	YbbP; Predicted ABC-type transport system involved in lysophospholipase L1 biosynthesis, permease component	FtsX-like permease family protein	ABC transporter, fused permease protein	-	-	-	-
NMSCH_01071	CDS	Sequence 813 from patent US	-	-	-	-	hypothetical protein	hypothetical protein	-	-	-	-
NMSCH_01072	CDS	PAS domain S-box-containing protein	-	-	-	-	PAS domain-containing protein	sensor histidine kinase, putative	-	-	-	-
NMSCH_01073	CDS	Bax inhibitor-1/YccA family protein	K06890	K06890; uncharacterized protein	COG0670	YbhL; Integral membrane protein YbhL, putative Ca2+ regulator, Bax inhibitor (BI-1)/TMBIM family	Bax inhibitor-1/YccA family protein	FIG005935: membrane protein	-	-	-	-
NMSCH_01074	CDS	4-hydroxy-tetrahydrodipicolinate synthase	K01714	dapA; 4-hydroxy-tetrahydrodipicolinate synthase [EC:4.3.3.7]	COG0329	DapA; 4-hydroxy-tetrahydrodipicolinate synthase/N-acetylneuraminate lyase	hypothetical protein	Dihydrodipicolinate synthase family	-	-	-	-
NMSCH_01075	CDS	hypothetical protein	-	-	-	-	DUF2794 domain-containing protein	hypothetical protein	-	-	-	-
NMSCH_01076	CDS	5,6-dimethylbenzimidazole synthase	K04719	bluB; 5,6-dimethylbenzimidazole synthase [EC:1.13.11.79]	-	-	5,6-dimethylbenzimidazole synthase	Cobalamin biosynthesis protein BluB @ 5,6-dimethylbenzimidazole synthase, flavin destructase family	-	-	-	-
NMSCH_01077	CDS	L,D-transpeptidase catalytic domain	-	-	COG1376	ErfK; Lipoprotein-anchoring transpeptidase ErfK/SrfK	L,D-transpeptidase	L,D-transpeptidase	-	-	-	-
NMSCH_01078	CDS	cupin	-	-	COG1917	QdoI; Cupin domain protein related to quercetin dioxygenase	cupin domain-containing protein	hypothetical protein	-	-	-	-
NMSCH_01079	CDS	2-keto-3-deoxygluconate permease	K02526	kdgT; 2-keto-3-deoxygluconate permease	-	-	2-keto-3-deoxygluconate permease	2-keto-3-deoxygluconate permease (KDG permease)	-	-	-	-
NMSCH_01080	CDS	hypothetical protein	-	-	-	-	hypothetical protein	Uncharacterized protein RSP_1104	-	-	-	-
NMSCH_01081	CDS	16S rRNA (cytosine967-C5)-methyltransferase	K03500	rsmB, sun; 16S rRNA (cytosine967-C5)-methyltransferase [EC:2.1.1.176]	COG0144	RsmB; 16S rRNA C967 or C1407 C5-methylase, RsmB/RsmF family	RsmB/NOP family class I SAM-dependent RNA methyltransferase	16S rRNA (cytosine(967)-C(5))-methyltransferase (EC 2.1.1.176)	-	-	-	-
NMSCH_01082	CDS	hypothetical protein	-	-	-	-	hypothetical protein	hypothetical protein	-	-	-	-
NMSCH_01083	CDS	phosphatidylserine decarboxylase	K01613	psd, PISD; phosphatidylserine decarboxylase [EC:4.1.1.65]	COG0688	Psd; Phosphatidylserine decarboxylase	phosphatidylserine decarboxylase	Phosphatidylserine decarboxylase (EC 4.1.1.65)	-	-	-	-
NMSCH_01084	CDS	CDP-diacylglycerol--serine O-phosphatidyltransferase	K17103	CHO1, pssA; CDP-diacylglycerol---serine O-phosphatidyltransferase [EC:2.7.8.8]	COG1183	PssA; Phosphatidylserine synthase	phosphatidylcholine/phosphatidylserine synthase	CDP-diacylglycerol--serine O-phosphatidyltransferase (EC 2.7.8.8)	-	-	-	-
NMSCH_01085	CDS	large conductance mechanosensitive channel	K03282	mscL; large conductance mechanosensitive channel	COG1970	MscL; Large-conductance mechanosensitive channel	large conductance mechanosensitive channel protein MscL	Large-conductance mechanosensitive channel	-	-	-	-
NMSCH_01086	CDS	hypothetical protein	-	-	-	-	hypothetical protein	hypothetical protein	-	-	-	-
NMSCH_01087	CDS	hypothetical protein	-	-	-	-	hypothetical protein	hypothetical protein	-	-	-	-
NMSCH_01088	CDS	RNA polymerase sigma factor, sigma-70 family	-	-	COG1595	RpoE; DNA-directed RNA polymerase specialized sigma subunit, sigma24 family	sigma-70 family RNA polymerase sigma factor	RNA polymerase ECF-type sigma factor	-	-	-	-
NMSCH_01089	CDS	glutamine amidotransferase	-	-	COG0121	YafJ; Predicted glutamine amidotransferase YafJ	class II glutamine amidotransferase	Putative glutamine amidotransferase YafJ	-	-	-	-
NMSCH_01090	CDS	cytochrome c oxidase subunit 4	K02277	coxD, ctaF; cytochrome c oxidase subunit IV [EC:7.1.1.9]	-	-	hypothetical protein	Cytochrome c oxidase polypeptide IV(EC 1.9.3.1)	-	-	-	-
NMSCH_01091	CDS	cytochrome c oxidase subunit 3	K02276	coxC, ctaE; cytochrome c oxidase subunit III [EC:7.1.1.9]	-	-	cytochrome c oxidase subunit 3	Cytochrome c oxidase polypeptide III (EC 1.9.3.1)	-	-	-	-
NMSCH_01092	CDS	cytochrome c oxidase subunit I	K02274	coxA, ctaD; cytochrome c oxidase subunit I [EC:7.1.1.9]	COG0843	CyoB; Heme/copper-type cytochrome/quinol oxidase, subunit 1	cbb3-type cytochrome c oxidase subunit I	Cytochrome c oxidase polypeptide I (EC 1.9.3.1)	-	-	-	-
NMSCH_01093	CDS	cytochrome c oxidase subunit II	K02275	coxB, ctaC; cytochrome c oxidase subunit II [EC:7.1.1.9]	-	-	cytochrome c oxidase subunit II	Cytochrome c oxidase polypeptide II (EC 1.9.3.1)	-	-	-	-
NMSCH_01094	CDS	hypothetical protein	-	-	-	-	hypothetical protein	hypothetical protein	-	-	-	-
NMSCH_01095	CDS	hypothetical protein	-	-	-	-	hypothetical protein	Putative uncharacterized protein TTHA1760	-	-	-	-
NMSCH_01096	CDS	quinol:cytochrome c oxidoreductase monoheme cytochrome subunit	-	-	-	-	cytochrome c	ABC-type Fe3+ transport system protein; Molybdenum transport protein, putative	-	-	-	-
NMSCH_01097	CDS	Polysulphide reductase, NrfD	-	-	-	-	DUF3341 domain-containing protein	Molybdopterin oxidoreductase	-	-	-	-
NMSCH_01098	CDS	prokaryotic molybdopterin-containing oxidoreductase family, iron-sulfur binding subunit	-	-	-	-	molybdopterin oxidoreductase	Molybdopterin oxidoreductase, iron-sulfur binding subunit (EC 1.2.7.-)	-	-	-	-
NMSCH_01099	CDS	Cytochrome c7	-	-	-	-	cytochrome c family protein	Molybdopterin oxidoreductase subunit, predicted; chaperone protein HtpG	-	-	-	-
NMSCH_01100	CDS	multidrug ABC transporter ATPase	-	-	-	-	ATP-binding cassette domain-containing protein	Efflux ABC transporter, permease/ATP-binding protein	-	-	-	-
NMSCH_01101	CDS	Murein L,D-transpeptidase YafK	-	-	COG3034	YafK; Murein L,D-transpeptidase YafK	murein L,D-transpeptidase	probable exported protein STY0357	-	-	-	-
NMSCH_01102	CDS	MBL fold metallo-hydrolase	-	-	COG1235	PhnP; Phosphoribosyl 1,2-cyclic phosphate phosphodiesterase	MBL fold metallo-hydrolase	hypothetical protein	-	-	-	-
NMSCH_01103	CDS	hypothetical protein	-	-	-	-	hypothetical protein	hypothetical protein	-	-	-	-
NMSCH_01104	CDS	complex I NDUFA9 subunit family protein	-	-	COG0702	YbjT; Uncharacterized conserved protein YbjT, contains NAD(P)-binding and DUF2867 domains	complex I NDUFA9 subunit family protein	hypothetical protein	-	-	-	-
NMSCH_01105	CDS	GDP-6-deoxy-D-mannose reductase	K15856	rmd; GDP-4-dehydro-6-deoxy-D-mannose reductase [EC:1.1.1.281]	-	-	GDP-mannose 4,6-dehydratase	GDP-mannose 4,6-dehydratase (EC 4.2.1.47)	-	-	-	-
NMSCH_01106	CDS	Ubiquinone/menaquinone biosynthesis C-methylase UbiE	-	-	COG2226	UbiE; Ubiquinone/menaquinone biosynthesis C-methylase UbiE/MenG	class I SAM-dependent methyltransferase	SAM-dependent methyltransferase	-	-	-	-
NMSCH_01107	CDS	DNA-binding transcriptional regulator, IscR family	-	-	COG1959	IscR; DNA-binding transcriptional regulator, IscR family	BadM/Rrf2 family transcriptional regulator	Rrf2 family transcriptional regulator, group III	-	-	-	-
NMSCH_01108	CDS	PH domain-containing protein	-	-	-	-	PH domain-containing protein	Uncharacterized protein YjqA	-	-	-	-
NMSCH_01109	CDS	Crotonobetainyl-CoA:carnitine CoA-transferase CaiB	-	-	COG1804	CaiB; Crotonobetainyl-CoA:carnitine CoA-transferase CaiB and related acyl-CoA transferases	CoA transferase	L-carnitine dehydratase/bile acid-inducible protein F	-	-	-	-
NMSCH_01110	CDS	IclR family transcriptional regulator	-	-	COG1414	IclR; DNA-binding transcriptional regulator, IclR family	IclR family transcriptional regulator	Transcriptional regulator, IclR family	-	-	-	-
NMSCH_01111	CDS	Enoyl-CoA hydratase/carnithine racemase	-	-	COG1024	CaiD; Enoyl-CoA hydratase/carnithine racemase	enoyl-CoA hydratase/isomerase family protein	Enoyl-CoA hydratase (EC 4.2.1.17)	-	-	-	-
NMSCH_01112	CDS	nitronate monooxygenase	K00459	ncd2, npd; nitronate monooxygenase [EC:1.13.12.16]	COG2070	YrpB; NAD(P)H-dependent flavin oxidoreductase YrpB, nitropropane dioxygenase family	nitronate monooxygenase	putative oxidoreductase, nitronate monooxygenase family	-	-	-	-
NMSCH_01113	CDS	3-hydroxyacyl-CoA dehydrogenase	K07516	fadN; 3-hydroxyacyl-CoA dehydrogenase [EC:1.1.1.35]	COG1024 | COG1250	-	enoyl-CoA hydratase/isomerase family protein	Enoyl-CoA hydratase (EC 4.2.1.17) / Delta(3)-cis-delta(2)-trans-enoyl-CoA isomerase (EC 5.3.3.8) / 3-hydroxyacyl-CoA dehydrogenase (EC 1.1.1.35) / 3-hydroxybutyryl-CoA epimerase (EC 5.1.2.3)	-	-	-	-
NMSCH_01114	CDS	acetyl-CoA C-acyltransferase	K00626	ACAT, atoB; acetyl-CoA C-acetyltransferase [EC:2.3.1.9]	COG0183	PaaJ; Acetyl-CoA acetyltransferase	acetyl-CoA C-acyltransferase	3-ketoacyl-CoA thiolase (EC 2.3.1.16) @ Acetyl-CoA acetyltransferase (EC 2.3.1.9)	-	-	-	-
NMSCH_01115	CDS	acyl-CoA dehydrogenase	-	-	COG1960	CaiA; Acyl-CoA dehydrogenase related to the alkylation response protein AidB	acyl-CoA dehydrogenase family protein	Acyl-CoA dehydrogenase MSMEG_6511, long-chain specific (EC 1.3.8.8)	-	-	-	-
NMSCH_01116	CDS	pimeloyl-CoA dehydrogenase, small subunit	-	-	COG1960	CaiA; Acyl-CoA dehydrogenase related to the alkylation response protein AidB	acyl-CoA dehydrogenase	Acyl-CoA dehydrogenase family protein	-	-	-	-
NMSCH_01117	CDS	Tfp pilus assembly protein PilF	-	-	-	-	hypothetical protein	TPR domain protein	-	-	-	-
NMSCH_01118	CDS	5-(carboxyamino)imidazole ribonucleotide synthase	K01589	purK; 5-(carboxyamino)imidazole ribonucleotide synthase [EC:6.3.4.18]	COG0026	PurK; Phosphoribosylaminoimidazole carboxylase (NCAIR synthetase)	5-(carboxyamino)imidazole ribonucleotide synthase	N5-carboxyaminoimidazole ribonucleotide synthase (EC 6.3.4.18)	-	-	-	-
NMSCH_01119	CDS	N5-carboxyaminoimidazole ribonucleotide mutase	K01588	purE; 5-(carboxyamino)imidazole ribonucleotide mutase [EC:5.4.99.18]	COG0041	PurE; Phosphoribosylcarboxyaminoimidazole (NCAIR) mutase	5-(carboxyamino)imidazole ribonucleotide mutase	N5-carboxyaminoimidazole ribonucleotide mutase (EC 5.4.99.18)	-	-	-	-
NMSCH_01120	CDS	hypothetical protein	-	-	COG5481	Uncharacterized conserved protein, DUF465 domain	hypothetical protein	Uncharacterized protein SMc04000	-	-	-	-
NMSCH_01121	CDS	hypothetical protein	-	-	COG5570	Uncharacterized conserved protein, DUF465 domain	DUF465 domain-containing protein	Uncharacterized protein SMc03999	-	-	-	-
NMSCH_01122	CDS	propionyl-CoA synthetase	K01908	ACSS3, prpE; propionyl-CoA synthetase [EC:6.2.1.17]	COG0365	Acs; Acyl-coenzyme A synthetase/AMP-(fatty) acid ligase	propionyl-CoA synthetase	Acetyl-CoA synthetase (EC 6.2.1.1)	-	-	-	-
NMSCH_01123	CDS	hypothetical protein	-	-	-	-	hypothetical protein	hypothetical protein	-	-	-	-
NMSCH_01124	CDS	oxidoreductase	-	-	COG1902	FadH; 2,4-dienoyl-CoA reductase or related NADH-dependent reductase, Old Yellow Enzyme (OYE) family	NADH:flavin oxidoreductase/NADH oxidase	NADH:flavin oxidoreductases, Old Yellow Enzyme family	-	-	-	-
NMSCH_01125	CDS	prepilin-type processing-associated H-X9-DG protein	-	-	COG3698	YigE; Uncharacterized conserved protein YigE, DUF2233 family	hypothetical protein	Predicted periplasmic protein	-	-	-	-
NMSCH_01126	CDS	hypothetical protein	-	-	-	-	hypothetical protein	hypothetical protein	-	-	-	-
NMSCH_01127	CDS	MFS transporter	-	-	COG2814	AraJ; Predicted arabinose efflux permease AraJ, MFS family	hypothetical protein	Uncharacterized MFS-type transporter	-	-	-	-
NMSCH_01128	CDS	putative metal-dependent hydrolase, TIM-barrel fold	K10221	ligI; 2-pyrone-4,6-dicarboxylate lactonase [EC:3.1.1.57]	COG3618	Predicted metal-dependent hydrolase, TIM-barrel fold	amidohydrolase family protein	putative 2-pyrone-4,6-dicarboxylic acid hydrolase	-	-	-	-
NMSCH_01129	CDS	hypothetical protein	-	-	-	-	hypothetical protein	hypothetical protein	-	-	-	-
NMSCH_01130	CDS	MHS family MFS transporter	-	-	-	-	MHS family MFS transporter	Uncharacterized MFS-type transporter	-	-	-	-
NMSCH_01131	CDS	aldehyde dehydrogenase	-	-	COG0662 | COG1396	-	cupin domain-containing protein	Putrescine utilization regulator	-	-	-	-
NMSCH_01132	CDS	aspartate aminotransferase family protein	K00822	E2.6.1.18; beta-alanine--pyruvate transaminase [EC:2.6.1.18]	COG0161	BioA; Adenosylmethionine-8-amino-7-oxononanoate aminotransferase	aspartate aminotransferase family protein	Omega-amino acid--pyruvate aminotransferase (EC 2.6.1.18)	-	-	-	-
NMSCH_01133	CDS	Nucleoside-diphosphate-sugar epimerase	-	-	COG0451	WcaG; Nucleoside-diphosphate-sugar epimerase	SDR family oxidoreductase	Nucleoside-diphosphate-sugar epimerases	-	-	-	-
NMSCH_01134	CDS	acetylornithine deacetylase	K01438	argE; acetylornithine deacetylase [EC:3.5.1.16]	COG0624	ArgE; Acetylornithine deacetylase/Succinyl-diaminopimelate desuccinylase or related deacylase	ArgE/DapE family deacylase	Uncharacterized deacetylase	-	-	-	-
NMSCH_01135	CDS	HTH-type transcriptional regulator GltR	-	-	COG0583	LysR; DNA-binding transcriptional regulator, LysR family	LysR family transcriptional regulator	Transcriptional regulator, LysR family	-	-	-	-
NMSCH_01136	CDS	nitronate monooxygenase	K00459	ncd2, npd; nitronate monooxygenase [EC:1.13.12.16]	COG2070	YrpB; NAD(P)H-dependent flavin oxidoreductase YrpB, nitropropane dioxygenase family	nitronate monooxygenase	putative oxidoreductase, nitronate monooxygenase family	-	-	-	-
NMSCH_01137	CDS	L,D-transpeptidase catalytic domain	-	-	-	-	L,D-transpeptidase	L,D-transpeptidase	-	-	-	-
NMSCH_01138	CDS	MxaD gene product	-	-	-	-	SRPBCC family protein	hypothetical protein	-	-	-	-
NMSCH_01139	CDS	hypothetical protein	-	-	-	-	hypothetical protein	hypothetical protein	-	-	-	-
NMSCH_01140	CDS	LysR family transcriptional regulator	-	-	COG0583	LysR; DNA-binding transcriptional regulator, LysR family	LysR family transcriptional regulator	Transcriptional regulator, LysR family	-	-	-	-
NMSCH_01141	CDS	NAD(P)H dehydrogenase	K00355	NQO1; NAD(P)H dehydrogenase (quinone) [EC:1.6.5.2]	COG2249	MdaB; Putative NADPH-quinone reductase (modulator of drug activity B)	NAD(P)H dehydrogenase	NAD(P)H oxidoreductase YrkL @ Putative NADPH-quinone reductase (modulator of drug activity B) @ Flavodoxin 2	-	-	-	-
NMSCH_01142	CDS	Protein FdhE	K02380	fdhE; FdhE protein	-	-	formate dehydrogenase accessory protein FdhE	Formate dehydrogenase formation protein FdhE	-	-	-	-
NMSCH_01143	CDS	Formate dehydrogenase, cytochrome b556(fdo) subunit	K00127	fdoI, fdsG; formate dehydrogenase subunit gamma	COG2864	FdnI; Cytochrome b subunit of formate dehydrogenase	formate dehydrogenase subunit gamma	Formate dehydrogenase O gamma subunit (EC 1.2.1.2)	-	-	-	-
NMSCH_01144	CDS	formate dehydrogenase subunit beta	K00124	fdoH, fdsB; formate dehydrogenase iron-sulfur subunit	COG0437	HybA; Fe-S-cluster-containing dehydrogenase component (DMSO reductase)	formate dehydrogenase subunit beta	Formate dehydrogenase O beta subunit (EC 1.2.1.2)	-	-	-	-
NMSCH_01145	CDS	formate dehydrogenase-N subunit alpha	K00123	fdoG, fdhF, fdwA; formate dehydrogenase major subunit [EC:1.17.1.9]	COG0243	BisC; Anaerobic selenocysteine-containing dehydrogenase	formate dehydrogenase-N subunit alpha	Formate dehydrogenase O alpha subunit (EC 1.2.1.2) @ selenocysteine-containing	-	-	-	-
NMSCH_01146	misc_RNA	SECIS_3	-	-	-	-	hypothetical protein	hypothetical protein	-	-	-	-
NMSCH_01147	CDS	formate dehydrogenase (quinone-dependent) catalytic subunit	K00123	fdoG, fdhF, fdwA; formate dehydrogenase major subunit [EC:1.17.1.9]	COG0243	BisC; Anaerobic selenocysteine-containing dehydrogenase	molybdopterin-dependent oxidoreductase	Formate dehydrogenase O alpha subunit (EC 1.2.1.2) @ selenocysteine-containing	-	-	-	-
NMSCH_01148	CDS	Putative secreted protein	-	-	-	-	hypothetical protein	hypothetical protein	-	-	-	-
NMSCH_01149	CDS	hypothetical protein	-	-	-	-	hypothetical protein	hypothetical protein	-	-	-	-
NMSCH_01150	CDS	sulfate transporter subunit	K23163	sbp; sulfate/thiosulfate transport system substrate-binding protein	COG1613	Sbp; ABC-type sulfate transport system, periplasmic component	sulfate transporter subunit	Sulfate and thiosulfate binding protein CysP	-	-	-	-
NMSCH_01151	CDS	sulfate/thiosulfate transporter subunit	K02046	cysU; sulfate/thiosulfate transport system permease protein	COG0555	CysU; ABC-type sulfate transport system, permease component	sulfate ABC transporter permease subunit CysT	Sulfate transport system permease protein CysT	-	-	-	-
NMSCH_01152	CDS	sulfate/thiosulfate transporter permease subunit	K02047	cysW; sulfate/thiosulfate transport system permease protein	COG4208	CysW; ABC-type sulfate transport system, permease component	sulfate ABC transporter permease subunit CysW	Sulfate transport system permease protein CysW	-	-	-	-
NMSCH_01153	CDS	sulfate transport system ATP-binding protein	K02045	cysA; sulfate/thiosulfate transport system ATP-binding protein [EC:7.3.2.3]	COG1118	CysA; ABC-type sulfate/molybdate transport systems, ATPase component	sulfate ABC transporter ATP-binding protein	Sulfate and thiosulfate import ATP-binding protein CysA (EC 3.6.3.25)	-	-	-	-
NMSCH_01154	CDS	cysteine synthase A	K01738	cysK; cysteine synthase [EC:2.5.1.47]	COG0031	CysK; Cysteine synthase	cysteine synthase A	Cystathionine beta-synthase (EC 4.2.1.22)	-	-	-	-
NMSCH_01155	CDS	hypothetical protein	-	-	-	-	hypothetical protein	hypothetical protein	-	-	-	-
NMSCH_01156	CDS	trypsin-like peptidase domain-containing protein	-	-	-	-	hypothetical protein	hypothetical protein	-	-	-	-
NMSCH_01157	CDS	hypothetical protein	-	-	-	-	hypothetical protein	hypothetical protein	-	-	-	-
NMSCH_01158	CDS	PhnA protein	K06193	phnA; protein PhnA	COG2824	PhnA; Uncharacterized Zn-ribbon-containing protein	alkylphosphonate utilization protein	Protein PhnA	-	-	-	-
NMSCH_01159	CDS	crotonyl-CoA reductase	K14446	ccr; crotonyl-CoA carboxylase/reductase [EC:1.3.1.85]	COG0604	Qor; NADPH:quinone reductase or related Zn-dependent oxidoreductase	crotonyl-CoA carboxylase/reductase	Crotonyl-CoA carboxylase/reductase, ethylmalonyl-CoA producing	-	-	-	-
NMSCH_01160	CDS	protein meaA	K14447	ecm; ethylmalonyl-CoA mutase [EC:5.4.99.63]	COG1884 | COG2185	-	protein meaA	Ethylmalonyl-CoA mutase, methylsuccinyl-CoA-forming	-	-	-	-
NMSCH_01161	CDS	methyl-accepting chemotaxis protein	K03406	mcp; methyl-accepting chemotaxis protein	-	-	MCP four helix bundle domain-containing protein	COG0840: Methyl-accepting chemotaxis protein	-	-	-	-
NMSCH_01162	CDS	UDP-N-acetylmuramyl pentapeptide phosphotransferase/UDP-N-acetylglucosamine-1-phosphate transferase	-	-	COG0472	Rfe; UDP-N-acetylmuramyl pentapeptide phosphotransferase/UDP-N-acetylglucosamine-1-phosphate transferase	glycosyltransferase family 4 protein	Undecaprenyl-phosphate alpha-N-acetylglucosaminyl 1-phosphate transferase (EC 2.7.8.33)	-	-	-	-
NMSCH_01163	CDS	UDP-glucose 4-epimerase	-	-	COG0451	WcaG; Nucleoside-diphosphate-sugar epimerase	NAD(P)H-binding protein	UDP-glucose 4-epimerase (EC 5.1.3.2)	-	-	-	-
NMSCH_01164	CDS	fructose-bisphosphate aldolase, class I	K11645	fbaB; fructose-bisphosphate aldolase, class I [EC:4.1.2.13]	COG1830	FbaB; Fructose-bisphosphate aldolase class Ia, DhnA family	class I fructose-bisphosphate aldolase	Fructose-bisphosphate aldolase class I (EC 4.1.2.13)	-	-	-	-
NMSCH_01165	CDS	phosphohistidine phosphatase	K08296	sixA; phosphohistidine phosphatase [EC:3.1.3.-]	-	-	histidine phosphatase family protein	Phosphohistidine phosphatase SixA	-	-	-	-
NMSCH_01166	CDS	lysophospholipase	K01048	pldB; lysophospholipase [EC:3.1.1.5]	COG2267	PldB; Lysophospholipase, alpha-beta hydrolase superfamily	lysophospholipase	Lysophospholipase L2 (EC 3.1.1.5)	-	-	-	-
NMSCH_01167	CDS	molecular chaperone	K04080	ibpA; molecular chaperone IbpA	COG0071	IbpA; Small heat shock protein IbpA, HSP20 family	Hsp20 family protein	16 kDa heat shock protein A	-	-	-	-
NMSCH_01168	CDS	hemolysin	K22310	olsB; L-ornithine Nalpha-acyltransferase [EC:2.3.2.30]	COG3176	Putative hemolysin	GNAT family N-acetyltransferase	Putative hemolysin	-	-	-	-
NMSCH_01169	CDS	MULTISPECIES: DNA-directed RNA polymerase sigma-70 factor	-	-	-	-	DNA-directed RNA polymerase sigma-70 factor	hypothetical protein	-	-	-	-
NMSCH_01170	CDS	3-deoxy-D-manno-octulosonic acid hydroxylase-like protein	-	-	-	-	3-deoxy-D-manno-oct-2-ulosonic acid (Kdo) hydroxylase	hypothetical protein	-	-	-	-
NMSCH_01171	CDS	Heme-degrading monooxygenase HmoA	-	-	COG1359	YgiN; Quinol monooxygenase YgiN	antibiotic biosynthesis monooxygenase	Antibiotic biosynthesis monooxygenase	-	-	-	-
NMSCH_01172	CDS	alpha-2-macroglobulin family protein	K06894	yfhM; alpha-2-macroglobulin	COG2373	YfaS; Uncharacterized conserved protein YfaS, alpha-2-macroglobulin family	alpha-2-macroglobulin	hypothetical protein	-	-	-	-
NMSCH_01173	CDS	Small-conductance mechanosensitive channel	-	-	COG0668	MscS; Small-conductance mechanosensitive channel	mechanosensitive ion channel	Membrane protein	-	-	-	-
NMSCH_01174	CDS	23S rRNA m(2)A-2503 methyltransferase	K06941	rlmN; 23S rRNA (adenine2503-C2)-methyltransferase [EC:2.1.1.192]	COG0820	RlmN; Adenine C2-methylase RlmN of 23S rRNA A2503 and tRNA A37	23S rRNA (adenine(2503)-C(2))-methyltransferase RlmN	23S rRNA (adenine(2503)-C(2))-methyltransferase @ tRNA (adenine(37)-C(2))-methyltransferase (EC 2.1.1.192)	-	-	-	-
NMSCH_01175	CDS	class I SAM-dependent methyltransferase	-	-	-	-	class I SAM-dependent methyltransferase	SAM-dependent methyltransferase	-	-	-	-
NMSCH_01176	CDS	monothiol glutaredoxin	K07390	grxD, GLRX5; monothiol glutaredoxin	COG0278	GrxD; Glutaredoxin-related protein	Grx4 family monothiol glutaredoxin	Glutaredoxin	-	-	-	-
NMSCH_01177	CDS	hypothetical protein	-	-	-	-	DUF29 domain-containing protein	Protein of unknown function DUF29	-	-	-	-
NMSCH_01178	CDS	ATP-binding protein	-	-	COG0271	BolA; DNA-binding global transcriptional regulator BolA, affects cell shape, cell division and biofilm formation	BolA family transcriptional regulator	YrbA protein	-	-	-	-
NMSCH_01179	CDS	phosphoribosylformylglycinamidine synthase subunit II	K23269	purL; phosphoribosylformylglycinamidine synthase subunit PurL [EC:6.3.5.3]	COG0046	PurL1; Phosphoribosylformylglycinamidine (FGAM) synthase, synthetase domain	phosphoribosylformylglycinamidine synthase subunit PurL	Phosphoribosylformylglycinamidine synthase, synthetase subunit (EC 6.3.5.3)	-	-	-	-
NMSCH_01180	CDS	DNA helicase RecQ	K03654	recQ; ATP-dependent DNA helicase RecQ [EC:3.6.4.12]	COG0514	RecQ; Superfamily II DNA helicase RecQ	DNA helicase RecQ	ATP-dependent DNA helicase RecQ	-	-	-	-
NMSCH_01181	CDS	type II toxin-antitoxin system VapB family antitoxin	K19687	vapB; antitoxin VapB	-	-	type II toxin-antitoxin system VapB family antitoxin	COG4423: Uncharacterized protein conserved in bacteria	-	-	-	-
NMSCH_01182	CDS	putative protein, contains PIN domain	K19686	vapC; ribonuclease VapC [EC:3.1.-.-]	-	-	type II toxin-antitoxin system VapC family toxin	hypothetical protein	-	-	-	-
NMSCH_01183	CDS	Nucleoside-diphosphate-sugar epimerase	K22025	denD; D-erythronate 2-dehydrogenase [EC:1.1.1.410]	COG0451	WcaG; Nucleoside-diphosphate-sugar epimerase	SDR family oxidoreductase	Nucleoside-diphosphate-sugar epimerases	-	-	-	-
NMSCH_01184	CDS	serine kinase	K21948	otnK; 3-dehydrotetronate 4-kinase [EC:2.7.1.217]	COG3395	OtnK; D-threonate/D-erythronate kinase OtnK and related C4-acid sugar kinases, YgbK/DUF1537 family	serine kinase	Predicted pyridoxine biosynthesis protein (probably from glycolaldehide)	-	-	-	-
NMSCH_01185	CDS	hydroxypyruvate isomerase	K22131	otnI; 2-dehydrotetronate isomerase [EC:5.3.1.35]	COG3622	Hyi; Hydroxypyruvate/dehydroerythronate isomerase, Hyi/OtnI family	hydroxypyruvate isomerase family protein	Hydroxypyruvate isomerase (EC 5.3.1.22)	-	-	-	-
NMSCH_01186	CDS	3-hydroxyisobutyrate dehydrogenase	K08319	ltnD; L-threonate 2-dehydrogenase [EC:1.1.1.411]	COG2084	MmsB; 3-hydroxyisobutyrate dehydrogenase or related beta-hydroxyacid dehydrogenase	NAD-binding protein	L-threonate dehydrogenase (NAD+)	-	-	-	-
NMSCH_01187	CDS	MFS transporter	-	-	COG2271	UhpC; Sugar phosphate permease	MFS transporter	Uncharacterized MFS-type transporter	-	-	-	-
NMSCH_01188	CDS	transcriptional regulator, LacI family	K06145	gntR; LacI family transcriptional regulator, gluconate utilization system Gnt-I transcriptional repressor	COG1609	PurR; DNA-binding transcriptional regulator, LacI/PurR family	LacI family DNA-binding transcriptional regulator	Transcriptional regulator, LacI family	-	-	-	-
NMSCH_01189	CDS	aldolase	K22130	otnC; 3-dehydro-4-phosphotetronate decarboxylase [EC:4.1.1.104]	COG0235	AraD; 5-methylthioribulose/5-deoxyribulose/Fuculose 1-phosphate aldolase (methionine salvage, sugar degradation)	aldolase	Putative aldolase class 2 protein YgbL	-	-	-	-
NMSCH_01190	CDS	glycyl-tRNA synthetase beta chain	K01879	glyS; glycyl-tRNA synthetase beta chain [EC:6.1.1.14]	COG0751	GlyS; Glycyl-tRNA synthetase, beta subunit	glycine--tRNA ligase subunit beta	Glycyl-tRNA synthetase beta chain (EC 6.1.1.14)	-	-	-	-
NMSCH_01191	CDS	Protein of unknown function	-	-	-	-	hypothetical protein	hypothetical protein	-	-	-	-
NMSCH_01192	CDS	glycyl-tRNA synthetase alpha chain	K01878	glyQ; glycyl-tRNA synthetase alpha chain [EC:6.1.1.14]	COG0752	GlyQ; Glycyl-tRNA synthetase, alpha subunit	glycine--tRNA ligase subunit alpha	Glycyl-tRNA synthetase alpha chain (EC 6.1.1.14)	-	-	-	-
NMSCH_01193	CDS	Acetyltransferase (GNAT) family protein	-	-	COG0456	RimI; Ribosomal protein S18 acetylase RimI and related acetyltransferases	GNAT family N-acetyltransferase	Acetyltransferase	-	-	-	-
NMSCH_01194	CDS	hypothetical protein	-	-	-	-	hypothetical protein	hypothetical protein	-	-	-	-
NMSCH_01195	CDS	Na+/H+ antiporter	K24163	nhaK; monovalent cation/hydrogen antiporter	-	-	Na+/H+ antiporter	Na+/H+ antiporter	-	-	-	-
NMSCH_01196	CDS	DNA repair protein MmcB-related protein	-	-	COG5321	Uncharacterized conserved protein	MmcB family DNA repair protein	hypothetical protein	-	-	-	-
NMSCH_01197	CDS	ABC transporter substrate-binding protein	K02016	ABC.FEV.S; iron complex transport system substrate-binding protein	COG0614	FepB; ABC-type Fe3+-hydroxamate transport system, periplasmic component	cobalamin-binding protein	ABC transporter, substrate-binding protein (cluster 8, B12/iron complex)	-	-	-	-
NMSCH_01198	CDS	DedA family protein	-	-	COG0586	DedA; Membrane integrity protein DedA, putative transporter, DedA/Tvp38 family	DedA family protein	putative membrane protein	-	-	-	-
NMSCH_01199	CDS	pyridoxine kinase	K00868	pdxK, pdxY; pyridoxine kinase [EC:2.7.1.35]	COG2240	PdxK; Pyridoxal/pyridoxine/pyridoxamine kinase	pyridoxal kinase PdxY	Pyridoxal kinase (EC 2.7.1.35)	-	-	-	-
NMSCH_01200	CDS	PhzF family phenazine biosynthesis protein	K06998	phzF; trans-2,3-dihydro-3-hydroxyanthranilate isomerase [EC:5.3.3.17]	COG0384	YHI9; Predicted epimerase YddE/YHI9, PhzF superfamily	PhzF family phenazine biosynthesis protein	Phenazine biosynthesis protein PhzF like	-	-	-	-
NMSCH_01201	CDS	NUDIX hydrolase	-	-	-	-	NUDIX hydrolase	Bll6480 protein	-	-	-	-
NMSCH_01202	CDS	sulfonate transport system substrate-binding protein	K15553	ssuA; sulfonate transport system substrate-binding protein	COG0715	TauA; ABC-type nitrate/sulfonate/bicarbonate transport system, periplasmic component	sulfonate transport system substrate-binding protein	ABC transporter, substrate-binding protein (cluster 10, nitrate/sulfonate/bicarbonate)	-	-	-	-
NMSCH_01203	CDS	glycogen operon protein	K01214	ISA, treX; isoamylase [EC:3.2.1.68]	COG1523	PulA; Pullulanase/glycogen debranching enzyme	glycogen debranching protein GlgX	Limit dextrin alpha-1,6-maltotetraose-hydrolase (EC 3.2.1.196)	CBM48(25-115)+GH13_11(195-546)	GH13+GH77+CBM41+CBM48	CBM48+GH13_11	N
NMSCH_01204	tRNA	tRNA-Ser(gga)	-	-	-	-	hypothetical protein	tRNA-Ser-GGA	-	-	-	-
NMSCH_01205	CDS	Sequence 1522 from patent US	-	-	-	-	hypothetical protein	hypothetical protein	-	-	-	-
NMSCH_01206	CDS	Sequence 1691 from patent US	-	-	-	-	hypothetical protein	hypothetical protein	-	-	-	-
NMSCH_01207	CDS	Sequence 1054 from patent US	-	-	-	-	hypothetical protein	hypothetical protein	-	-	-	-
NMSCH_01208	CDS	acetyltransferase AlgX (SGNH hydrolase-like protein)	-	-	-	-	hypothetical protein	hypothetical protein	-	-	-	-
NMSCH_01209	CDS	hypothetical protein	-	-	-	-	hypothetical protein	hypothetical protein	-	-	-	-
NMSCH_01210	CDS	hypothetical protein	-	-	-	-	hypothetical protein	hypothetical protein	-	-	-	-
NMSCH_01211	CDS	hypothetical protein	-	-	-	-	hypothetical protein	hypothetical protein	-	-	-	-
NMSCH_01212	CDS	hypothetical protein	-	-	-	-	hypothetical protein	hypothetical protein	-	-	-	-
NMSCH_01213	CDS	methyltransferase, FkbM family	-	-	-	-	hypothetical protein	Glycosyltransferase	-	-	-	-
NMSCH_01214	CDS	hypothetical protein	-	-	-	-	hypothetical protein	hypothetical protein	-	-	-	-
NMSCH_01215	CDS	hypothetical protein	-	-	-	-	hypothetical protein	hypothetical protein	-	-	-	-
NMSCH_01216	CDS	cytochrome c	K08738	CYC; cytochrome c	COG3474	Cyc7; Cytochrome c2	cytochrome c family protein	Cytochrome c2	-	-	-	-
NMSCH_01217	CDS	hypothetical protein	-	-	-	-	hypothetical protein	hypothetical protein	-	-	-	-
NMSCH_01218	CDS	Sequence 1772 from patent US	-	-	-	-	hypothetical protein	hypothetical protein	-	-	-	-
NMSCH_01219	CDS	hypothetical protein	-	-	-	-	hypothetical protein	hypothetical protein	-	-	-	-
NMSCH_01220	CDS	UDP-N-acetyl-D-galactosamine dehydrogenase	K02474	wbpO; UDP-N-acetyl-D-glucosamine/UDP-N-acetyl-D-galactosamine dehydrogenase [EC:1.1.1.136 1.1.1.-]	COG0677	WecC; UDP-N-acetyl-D-mannosaminuronate dehydrogenase	nucleotide sugar dehydrogenase	UDP-glucose 6-dehydrogenase (EC 1.1.1.22)	-	-	-	-
NMSCH_01221	CDS	CoA-binding protein	K06929	K06929; uncharacterized protein	COG1832	YccU; Predicted CoA-binding protein	CoA-binding protein	O-acetylhomoserine sulfhydrylase (EC 2.5.1.49) @ O-succinylhomoserine sulfhydrylase (EC 2.5.1.48)	-	-	-	-
NMSCH_01222	CDS	LSU ribosomal protein L13P	K02871	RP-L13, MRPL13, rplM; large subunit ribosomal protein L13	COG0102	RplM; Ribosomal protein L13	50S ribosomal protein L13	LSU ribosomal protein L13p (L13Ae)	-	-	-	-
NMSCH_01223	CDS	small subunit ribosomal protein S9	K02996	RP-S9, MRPS9, rpsI; small subunit ribosomal protein S9	COG0103	RpsI; Ribosomal protein S9	30S ribosomal protein S9	SSU ribosomal protein S9p (S16e)	-	-	-	-
NMSCH_01224	CDS	N-acetyl-gamma-glutamyl-phosphate reductase	K00145	argC; N-acetyl-gamma-glutamyl-phosphate reductase [EC:1.2.1.38]	COG0002	ArgC; N-acetyl-gamma-glutamylphosphate reductase	N-acetyl-gamma-glutamyl-phosphate reductase	N-acetyl-gamma-glutamyl-phosphate reductase (EC 1.2.1.38)	-	-	-	-
NMSCH_01225	CDS	coagulation factor 5 8 type domain-containing protein	-	-	-	-	coagulation factor 5 8 type domain-containing protein	hypothetical protein	-	-	-	-
NMSCH_01226	CDS	discoidin domain-containing protein	-	-	-	-	hypothetical protein	hypothetical protein	N	N	CBM47	N
NMSCH_01227	CDS	lysophospholipase L1-like esterase	-	-	-	-	lipase	Lipolytic enzyme, G-D-S-L	-	-	-	-
NMSCH_01228	CDS	glycosyltransferase involved in cell wall biosynthesis	-	-	-	-	glycosyltransferase	Glycosyl transferase, group 2 family	GT2_Glycos_transf_2(104-218)+GT2_Glycos_transf_2(416-525)	N	GT2	N
NMSCH_01229	CDS	hypothetical protein	-	-	-	-	hypothetical protein	hypothetical protein	-	-	-	-
NMSCH_01230	CDS	glycosyl transferase family 2	-	-	-	-	glycosyltransferase family 2 protein	glycosyl transferase, group 2 family protein	GT2_Glycos_transf_2(27-128)	N	GT2	N
NMSCH_01231	CDS	Glycosyltransferase involved in cell wall bisynthesis	-	-	-	-	glycosyltransferase family 4 protein	hypothetical protein	-	-	-	-
NMSCH_01232	CDS	membrane protein DedA with SNARE-associated domain protein	-	-	-	-	DedA family protein	Uncharacterized membrane-associated protein-like protein	-	-	-	-
NMSCH_01233	CDS	UDP-glucose 4-epimerase	K01784	galE, GALE; UDP-glucose 4-epimerase [EC:5.1.3.2]	-	-	NAD-dependent epimerase/dehydratase family protein	hypothetical protein	-	-	-	-
NMSCH_01234	CDS	Capsular polysaccharide biosynthesis protein-like protein	-	-	-	-	Protein of unknown function	hypothetical protein	-	-	-	-
NMSCH_01235	CDS	sugar O-acyltransferase, sialic acid O-acetyltransferase NeuD family	-	-	-	-	NeuD/PglB/VioB family sugar acetyltransferase	COG0110: Acetyltransferase (isoleucine patch superfamily)	-	-	-	-
NMSCH_01236	CDS	dTDP-4-amino-4,6-dideoxygalactose transaminase	-	-	-	-	DegT/DnrJ/EryC1/StrS family aminotransferase	hypothetical protein	-	-	-	-
NMSCH_01237	CDS	Protein of unknown function	-	-	-	-	glycosyltransferase family 61 protein	hypothetical protein	-	-	-	-
NMSCH_01238	CDS	glycosyltransferase	-	-	-	-	hypothetical protein	hypothetical protein	-	-	-	-
NMSCH_01239	CDS	hypothetical protein	-	-	-	-	hypothetical protein	hypothetical protein	-	-	-	-
NMSCH_01240	CDS	UDP-glucose 6-dehydrogenase	K00012	UGDH, ugd; UDPglucose 6-dehydrogenase [EC:1.1.1.22]	COG1004	Ugd; UDP-glucose 6-dehydrogenase	UDP-glucose/GDP-mannose dehydrogenase family protein	UDP-glucose 6-dehydrogenase (EC 1.1.1.22)	-	-	-	-
NMSCH_01241	CDS	UDP-glucuronate 4-epimerase	K08679	GAE, cap1J; UDP-glucuronate 4-epimerase [EC:5.1.3.6]	-	-	NAD-dependent epimerase/dehydratase family protein	UDP-glucuronate 5'-epimerase (EC 5.1.3.12)	-	-	-	-
NMSCH_01242	CDS	hypothetical protein	-	-	-	-	hypothetical protein	hypothetical protein	-	-	-	-
NMSCH_01243	CDS	GTP 3',8-cyclase	-	-	-	-	hypothetical protein	hypothetical protein	-	-	-	-
NMSCH_01244	CDS	hypothetical protein	-	-	-	-	hypothetical protein	hypothetical protein	-	-	-	-
NMSCH_01245	CDS	sugar O-acyltransferase, sialic acid O-acetyltransferase NeuD family	-	-	-	-	sugar O-acyltransferase, sialic acid O-acetyltransferase NeuD family	Putative transferase	-	-	-	-
NMSCH_01246	CDS	hypothetical protein	-	-	-	-	hypothetical protein	hypothetical protein	-	-	-	-
NMSCH_01247	CDS	glucosyl hydrolase	-	-	-	-	hypothetical protein	hypothetical protein	-	-	-	-
NMSCH_01248	CDS	WbqC family protein	-	-	-	-	WbqC-like protein family protein	hypothetical protein	-	-	-	-
NMSCH_01249	CDS	dTDP-4-amino-4,6-dideoxygalactose transaminase	K02805	wecE, rffA; dTDP-4-amino-4,6-dideoxygalactose transaminase [EC:2.6.1.59]	COG0399	WecE; dTDP-4-amino-4,6-dideoxygalactose transaminase	dTDP-4-amino-4,6-dideoxygalactose transaminase	dTDP-4-amino-4,6-dideoxygalactose transaminase (EC 2.6.1.59)	-	-	-	-
NMSCH_01250	CDS	hypothetical protein	-	-	-	-	hypothetical protein	hypothetical protein	-	-	-	-
NMSCH_01251	CDS	D-inositol-3-phosphate glycosyltransferase	K01953	asnB, ASNS; asparagine synthase (glutamine-hydrolysing) [EC:6.3.5.4]	-	-	hypothetical protein	Asparagine synthetase [glutamine-hydrolyzing] (EC 6.3.5.4)	GT4(1118-1270)	N	N	N
NMSCH_01252	CDS	glycosyltransferase	-	-	-	-	hypothetical protein	glycosyl transferase, family 2	-	-	-	-
NMSCH_01253	CDS	hypothetical protein	-	-	-	-	hypothetical protein	hypothetical protein	-	-	-	-
NMSCH_01254	CDS	hypothetical protein	-	-	-	-	hypothetical protein	hypothetical protein	N	N	GT2+GT4	N
NMSCH_01255	CDS	hypothetical protein	-	-	-	-	hypothetical protein	hypothetical protein	-	-	-	-
NMSCH_01256	CDS	hypothetical protein	-	-	-	-	hypothetical protein	hypothetical protein	-	-	-	-
NMSCH_01257	CDS	sugar O-acyltransferase, sialic acid O-acetyltransferase NeuD family	-	-	-	-	hypothetical protein	Acetyltransferase	-	-	-	-
NMSCH_01258	CDS	SDR family oxidoreductase	-	-	-	-	SDR family oxidoreductase	Oxidoreductase, short-chain dehydrogenase/reductase family	-	-	-	-
NMSCH_01259	CDS	hypothetical protein	-	-	-	-	hypothetical protein	hypothetical protein	-	-	-	-
NMSCH_01260	CDS	ketoacyl-ACP synthase III	K00648	fabH; 3-oxoacyl-[acyl-carrier-protein] synthase III [EC:2.3.1.180]	-	-	ketoacyl-ACP synthase III	3-oxoacyl-[acyl-carrier-protein] synthase, KASIII (EC 2.3.1.180)	-	-	-	-
NMSCH_01261	CDS	hypothetical protein	-	-	-	-	hypothetical protein	hypothetical protein	-	-	-	-
NMSCH_01262	CDS	HAD-IIIC family phosphatase	-	-	-	-	HAD-IIIC family phosphatase	Polyketide synthase modules and related proteins	-	-	-	-
NMSCH_01263	CDS	dehydratase	-	-	-	-	SDR family NAD(P)-dependent oxidoreductase	hypothetical protein	-	-	-	-
NMSCH_01264	CDS	hypothetical protein	-	-	-	-	hypothetical protein	hypothetical protein	-	-	-	-
NMSCH_01265	CDS	Acetyltransferase (isoleucine patch superfamily)	-	-	-	-	acyltransferase	hypothetical protein	-	-	-	-
NMSCH_01266	CDS	GT2 family glycosyltransferase	-	-	-	-	glycosyltransferase	Glycosyltransferase	N	GT2+GT4	GT2+GT4	N
NMSCH_01267	CDS	capsular polysaccharide transport system permease protein	K09688	kpsM; capsular polysaccharide transport system permease protein	-	-	ABC transporter permease	Polysialic acid transport protein KpsM	-	-	-	-
NMSCH_01268	CDS	hypothetical protein	-	-	-	-	hypothetical protein	hypothetical protein	-	-	-	-
NMSCH_01269	CDS	FkbM family methyltransferase	-	-	-	-	FkbM family methyltransferase	hypothetical protein	-	-	-	-
NMSCH_01270	CDS	hypothetical protein	-	-	-	-	hypothetical protein	hypothetical protein	-	-	-	-
NMSCH_01271	CDS	phosphomannomutase	K01840	manB; phosphomannomutase [EC:5.4.2.8]	-	-	phosphomannomutase	Phosphomannomutase (EC 5.4.2.8)	-	-	-	-
NMSCH_01272	CDS	GDP-L-fucose synthase	K02377	TSTA3, fcl; GDP-L-fucose synthase [EC:1.1.1.271]	-	-	NAD-dependent epimerase/dehydratase family protein	hypothetical protein	-	-	-	-
NMSCH_01273	CDS	NAD(P)-dependent oxidoreductase	K02377	TSTA3, fcl; GDP-L-fucose synthase [EC:1.1.1.271]	-	-	hypothetical protein	UDP-glucose 4-epimerase (EC 5.1.3.2)	-	-	-	-
NMSCH_01274	CDS	methyltransferase family protein	-	-	-	-	methyltransferase family protein	hypothetical protein	-	-	-	-
NMSCH_01275	CDS	NUDIX domain-containing protein	-	-	-	-	NUDIX hydrolase	hypothetical protein	-	-	-	-
NMSCH_01276	CDS	NUDIX domain-containing protein	-	-	-	-	NUDIX hydrolase	hypothetical protein	-	-	-	-
NMSCH_01277	CDS	Sequence 1635 from patent US	-	-	-	-	hypothetical protein	hypothetical protein	-	-	-	-
NMSCH_01278	CDS	D-glycero-D-manno-heptose 1,7-bisphosphate phosphatase	-	-	-	-	D-glycero-D-manno-heptose 1,7-bisphosphate phosphatase	D-glycero-beta-D-manno-heptose-1,7-bisphosphate 7-phosphatase (EC 3.1.3.82); Histidinol-phosphatase (EC 3.1.3.15)	-	-	-	-
NMSCH_01279	CDS	D-sedoheptulose 7-phosphate isomerase	K03271	gmhA, lpcA; D-sedoheptulose 7-phosphate isomerase [EC:5.3.1.28]	-	-	phosphoheptose isomerase	D-sedoheptulose 7-phosphate isomerase (EC 5.3.1.28)	-	-	-	-
NMSCH_01280	CDS	NAD(P)-dependent oxidoreductase	-	-	COG0451	WcaG; Nucleoside-diphosphate-sugar epimerase	NAD(P)-dependent oxidoreductase	UDP-glucose 4-epimerase (EC 5.1.3.2)	-	-	-	-
NMSCH_01281	CDS	D-glycero-alpha-D-manno-heptose-7-phosphate kinase	K07031	hddA; D-glycero-alpha-D-manno-heptose-7-phosphate kinase [EC:2.7.1.168]	-	-	GHMP kinase	hypothetical protein	-	-	-	-
NMSCH_01282	CDS	tyrosine-type recombinase/integrase	-	-	-	-	tyrosine-type recombinase/integrase	hypothetical protein	-	-	-	-
NMSCH_01283	CDS	hypothetical protein	-	-	-	-	hypothetical protein	hypothetical protein	-	-	-	-
NMSCH_01284	CDS	methyltransferase domain-containing protein	-	-	-	-	methyltransferase domain-containing protein	hypothetical protein	-	-	-	-
NMSCH_01285	CDS	glycosyltransferase family 2 protein	-	-	-	-	glycosyltransferase family 2 protein	hypothetical protein	-	-	-	-
NMSCH_01286	CDS	Transposase	-	-	-	-	hypothetical protein	Mobile element protein	-	-	-	-
NMSCH_01287	CDS	hypothetical protein	-	-	-	-	hypothetical protein	hypothetical protein	-	-	-	-
NMSCH_01288	CDS	ATPase family protein associated with various cellular activities (AAA)	K01338	lon; ATP-dependent Lon protease [EC:3.4.21.53]	-	-	ATPase family protein associated with various cellular activities (AAA)	hypothetical protein	-	-	-	-
NMSCH_01289	CDS	Sequence 1293 from patent US	-	-	-	-	hypothetical protein	hypothetical protein	-	-	-	-
NMSCH_01290	CDS	Sequence 1324 from patent US	-	-	-	-	hypothetical protein	hypothetical protein	-	-	-	-
NMSCH_01291	CDS	hypothetical protein	-	-	-	-	hypothetical protein	hypothetical protein	-	-	-	-
NMSCH_01292	CDS	type II toxin-antitoxin system HipA family toxin	K07154	hipA; serine/threonine-protein kinase HipA [EC:2.7.11.1]	-	-	HipA domain-containing protein	hypothetical protein	-	-	-	-
NMSCH_01293	CDS	hypothetical protein	-	-	-	-	hypothetical protein	hypothetical protein	-	-	-	-
NMSCH_01294	CDS	hypothetical protein	-	-	-	-	hypothetical protein	hypothetical protein	-	-	-	-
NMSCH_01295	CDS	Sequence 589 from patent US	-	-	-	-	hypothetical protein	hypothetical protein	-	-	-	-
NMSCH_01296	CDS	Sequence 1982 from patent US	-	-	-	-	hypothetical protein	hypothetical protein	-	-	-	-
NMSCH_01297	CDS	diguanylate cyclase (GGDEF)-like protein	-	-	COG2199	GGDEF; GGDEF domain, diguanylate cyclase (c-di-GMP synthetase) or its enzymatically inactive variants	sensor domain-containing diguanylate cyclase	GGDEF domain protein	-	-	-	-
NMSCH_01298	CDS	pilus assembly protein PilZ	-	-	-	-	hypothetical protein	hypothetical protein	-	-	-	-
NMSCH_01299	CDS	DNA-binding transcriptional regulator, GntR family	-	-	-	-	GntR family transcriptional regulator	Transcriptional regulator, GntR family	-	-	-	-
NMSCH_01300	CDS	MULTISPECIES: Asp/Glu/hydantoin racemase	K01799	nicE, maiA; maleate isomerase [EC:5.2.1.1]	COG3473	Maleate cis-trans isomerase	maleate isomerase	Maleate cis-trans isomerase	-	-	-	-
NMSCH_01301	CDS	spermidine/putrescine ABC transporter ATPase	K02052	ABC.SP.A; putative spermidine/putrescine transport system ATP-binding protein	COG3842	PotA; ABC-type Fe3+/spermidine/putrescine transport systems, ATPase component	ABC transporter ATP-binding protein	ABC transporter, ATP-binding protein (cluster 1, maltose/g3p/polyamine/iron); ABC transporter, ATP-binding protein (cluster 10, nitrate/sulfonate/bicarbonate)	-	-	-	-
NMSCH_01302	CDS	putative spermidine/putrescine transport system substrate-binding protein	K02055	ABC.SP.S; putative spermidine/putrescine transport system substrate-binding protein	COG0687	PotD; Spermidine/putrescine-binding periplasmic protein	ABC transporter substrate-binding protein	ABC transporter, substrate-binding protein (cluster 1, maltose/g3p/polyamine/iron)	-	-	-	-
NMSCH_01303	CDS	Sequence 236 from patent US	K02054	ABC.SP.P1; putative spermidine/putrescine transport system permease protein	COG1176	PotB; ABC-type spermidine/putrescine transport system, permease component I	ABC transporter permease	Spermidine/putrescine import ABC transporter permease protein PotB (TC 3.A.1.11.1)	-	-	-	-
NMSCH_01304	CDS	putative spermidine/putrescine transport system permease protein	K02053	ABC.SP.P; putative spermidine/putrescine transport system permease protein	COG1177	PotC; ABC-type spermidine/putrescine transport system, permease component II	ABC transporter permease	ABC transporter, permease protein 2 (cluster 1, maltose/g3p/polyamine/iron)	-	-	-	-
NMSCH_01305	CDS	Asp/Glu/hydantoin racemase	K16841	hpxA; allantoin racemase [EC:5.1.99.3]	-	-	aspartate/glutamate racemase family protein	Hydantoin racemase (EC 5.1.99.5)	-	-	-	-
NMSCH_01306	CDS	amidase	K02433	gatA, QRSL1; aspartyl-tRNA(Asn)/glutamyl-tRNA(Gln) amidotransferase subunit A [EC:6.3.5.6 6.3.5.7]	-	-	amidase	Amidase family protein	-	-	-	-
NMSCH_01307	CDS	hydroxyisourate hydrolase	K07127	uraH, pucM, hiuH; 5-hydroxyisourate hydrolase [EC:3.5.2.17]	-	-	hydroxyisourate hydrolase	5-hydroxyisourate hydrolase (EC 3.5.2.17)	-	-	-	-
NMSCH_01308	CDS	hypothetical protein	-	-	-	-	hypothetical protein	hypothetical protein	-	-	-	-
NMSCH_01309	CDS	membrane protein	-	-	-	-	hypothetical protein	hypothetical protein	-	-	-	-
NMSCH_01310	CDS	hypothetical protein	-	-	-	-	hypothetical protein	hypothetical protein	-	-	-	-
NMSCH_01311	CDS	glycosyl transferase	-	-	-	-	glycosyltransferase	Glycosyl transferase, family 2	GT2_Glycos_transf_2(7-134)	N	GT2	N
NMSCH_01312	CDS	CDP-glucose 4,6-dehydratase	K01709	rfbG; CDP-glucose 4,6-dehydratase [EC:4.2.1.45]	-	-	CDP-glucose 4,6-dehydratase	CDP-glucose 4,6-dehydratase (EC 4.2.1.45)	-	-	-	-
NMSCH_01313	CDS	glucose-1-phosphate cytidylyltransferase	K00978	rfbF; glucose-1-phosphate cytidylyltransferase [EC:2.7.7.33]	COG1208	GCD1; NDP-sugar pyrophosphorylase, includes eIF-2Bgamma, eIF-2Bepsilon, and LPS biosynthesis protein s	glucose-1-phosphate cytidylyltransferase	Glucose-1-phosphate cytidylyltransferase (EC 2.7.7.33)	-	-	-	-
NMSCH_01314	CDS	NAD(P)-dependent oxidoreductase	-	-	-	-	NAD(P)-dependent oxidoreductase	CDP-abequose synthase	-	-	-	-
NMSCH_01315	CDS	dTDP-4-dehydrorhamnose 3,5-epimerase family protein	K01790	rfbC, rmlC; dTDP-4-dehydrorhamnose 3,5-epimerase [EC:5.1.3.13]	-	-	dTDP-4-dehydrorhamnose 3,5-epimerase	dTDP-4-dehydrorhamnose 3,5-epimerase (EC 5.1.3.13)	-	-	-	-
NMSCH_01316	CDS	CDP-6-deoxy-D-xylo-4-hexulose-3-dehydrase	K12452	ascC, ddhC, rfbH; CDP-4-dehydro-6-deoxyglucose reductase, E1 [EC:1.17.1.1]	COG0399	WecE; dTDP-4-amino-4,6-dideoxygalactose transaminase	lipopolysaccharide biosynthesis protein RfbH	CDP-4-dehydro-6-deoxy-D-glucose 3-dehydratase (EC 4.2.1.-)	-	-	-	-
NMSCH_01317	CDS	Sequence 1620 from patent US	-	-	-	-	hypothetical protein	hypothetical protein	-	-	-	-
NMSCH_01318	CDS	Sequence 568 from patent US	-	-	-	-	hypothetical protein	hypothetical protein	-	-	-	-
NMSCH_01319	CDS	hypothetical protein	-	-	-	-	hypothetical protein	hypothetical protein	-	-	-	-
NMSCH_01320	CDS	Major facilitator superfamily permease	-	-	-	-	hypothetical protein	Uncharacterized MFS-type transporter	-	-	-	-
NMSCH_01321	CDS	hypothetical protein	-	-	-	-	hypothetical protein	hypothetical protein	-	-	-	-
NMSCH_01322	CDS	Sequence 1817 from patent US	-	-	-	-	hypothetical protein	hypothetical protein	-	-	-	-
NMSCH_01323	CDS	hypothetical protein	-	-	-	-	hypothetical protein	hypothetical protein	-	-	-	-
NMSCH_01324	CDS	hypothetical protein	-	-	-	-	hypothetical protein	hypothetical protein	-	-	-	-
NMSCH_01325	CDS	hypothetical protein	-	-	-	-	hypothetical protein	hypothetical protein	-	-	-	-
NMSCH_01326	CDS	Putative polyhydroxyalkanoic acid system protein (PHA_gran_rgn)	-	-	-	-	polyhydroxyalkanoic acid system family protein	hypothetical protein	-	-	-	-
NMSCH_01327	CDS	Sequence 769 from patent US	-	-	-	-	hypothetical protein	hypothetical protein	-	-	-	-
NMSCH_01328	CDS	Sequence 770 from patent US	-	-	-	-	hypothetical protein	hypothetical protein	-	-	-	-
NMSCH_01329	CDS	outer membrane immunogenic protein	K16079	omp31; outer membrane immunogenic protein	-	-	porin family protein	Outer membrane protein	-	-	-	-
NMSCH_01330	CDS	Sequence 129 from patent US	-	-	-	-	hypothetical protein	hypothetical protein	-	-	-	-
NMSCH_01331	CDS	Sequence 1824 from patent US	-	-	-	-	hypothetical protein	hypothetical protein	-	-	-	-
NMSCH_01332	CDS	hypothetical protein	-	-	-	-	hypothetical protein	hypothetical protein	-	-	-	-
NMSCH_01333	CDS	hypothetical protein	-	-	-	-	hypothetical protein	Integrase	-	-	-	-
NMSCH_01334	CDS	glycoside hydrolase family 5 protein	K01179	E3.2.1.4; endoglucanase [EC:3.2.1.4]	-	-	hypothetical protein	hypothetical protein	GH5_25(66-321)	GH5	N	Y(1-32)
NMSCH_01335	CDS	glycosyltransferase family 41 protein	K09667	OGT; protein O-GlcNAc transferase [EC:2.4.1.255]	-	-	tetratricopeptide repeat protein	hypothetical protein	GT41(144-703)	GT41	GT41	N
NMSCH_01336	CDS	hypothetical protein	-	-	-	-	hypothetical protein	hypothetical protein	-	-	-	-
NMSCH_01337	CDS	PAS domain-containing protein	-	-	-	-	PAS domain-containing protein	hypothetical protein	-	-	-	-
NMSCH_01338	CDS	Sequence 1661 from patent US	-	-	-	-	hypothetical protein	Transcriptional regulator, PadR family	-	-	-	-
NMSCH_01339	CDS	ATP-dependent RecD-like DNA helicase	K03581	recD; exodeoxyribonuclease V alpha subunit [EC:3.1.11.5]	COG0507	RecD; ATPase/5’-3’ helicase helicase subunit RecD of the DNA repair enzyme RecBCD (exonuclease V)	ATP-dependent RecD-like DNA helicase	RecD-like DNA helicase YrrC	-	-	-	-
NMSCH_01340	CDS	hypothetical protein	-	-	-	-	hypothetical protein	hypothetical protein	-	-	-	-
NMSCH_01341	CDS	putative transposase	-	-	COG3293	Transposase	transposase	Transposase	-	-	-	-
NMSCH_01342	CDS	hypothetical protein	-	-	-	-	hypothetical protein	hypothetical protein	-	-	-	-
NMSCH_01343	CDS	hypothetical protein	-	-	-	-	hypothetical protein	hypothetical protein	-	-	-	-
NMSCH_01344	CDS	Sequence 948 from patent US	-	-	-	-	hypothetical protein	hypothetical protein	-	-	-	-
NMSCH_01345	CDS	hypothetical protein	-	-	-	-	hypothetical protein	hypothetical protein	-	-	-	-
NMSCH_01346	CDS	hypothetical protein	-	-	-	-	hypothetical protein	hypothetical protein	-	-	-	-
NMSCH_01347	CDS	Fic family protein	-	-	-	-	Fic family protein	hypothetical protein	-	-	-	-
NMSCH_01348	CDS	hypothetical protein	-	-	-	-	hypothetical protein	hypothetical protein	-	-	-	-
NMSCH_01349	tRNA	tRNA-Met(cat)	-	-	-	-	hypothetical protein	tRNA-Met-CAT	-	-	-	-
NMSCH_01350	CDS	hypothetical protein	-	-	-	-	hypothetical protein	hypothetical protein	-	-	-	-
NMSCH_01351	CDS	EamA-like transporter family protein	K09936	TC.BAT2; bacterial/archaeal transporter family-2 protein	COG3238	ydcZ; Uncharacterized membrane protein YdcZ, DUF606 family	DMT family transporter	Integral membrane protein	-	-	-	-
NMSCH_01352	CDS	DNA replication protein DnaC	-	-	COG1484	DnaC; DNA replication protein DnaC	DNA replication protein DnaC	Mobile element protein	-	-	-	-
NMSCH_01353	CDS	IS21 family transposase	-	-	COG4584	Transposase	IS21 family transposase	Mobile element protein	-	-	-	-
NMSCH_01354	CDS	hypothetical protein	-	-	-	-	hypothetical protein	Transposase	-	-	-	-
NMSCH_01355	CDS	Transposase	-	-	-	-	hypothetical protein	Mobile element protein	-	-	-	-
NMSCH_01356	CDS	bifunctional DNA primase/polymerase	-	-	-	-	bifunctional DNA primase/polymerase	hypothetical protein	-	-	-	-
NMSCH_01357	CDS	hypothetical protein	-	-	-	-	hypothetical protein	hypothetical protein	-	-	-	-
NMSCH_01358	CDS	hypothetical protein	-	-	-	-	hypothetical protein	hypothetical protein	-	-	-	-
NMSCH_01359	CDS	hypothetical protein	-	-	-	-	helix-turn-helix domain-containing protein	hypothetical protein	-	-	-	-
NMSCH_01360	CDS	hypothetical protein	-	-	-	-	hypothetical protein	hypothetical protein	-	-	-	-
NMSCH_01361	CDS	hypothetical protein	-	-	-	-	protein of unassigned function	hypothetical protein	-	-	-	-
NMSCH_01362	CDS	hypothetical protein	-	-	-	-	hypothetical protein	hypothetical protein	-	-	-	-
NMSCH_01363	CDS	histidine phosphatase family protein	-	-	-	-	histidine phosphatase family protein	hypothetical protein	-	-	-	-
NMSCH_01364	CDS	AAA family ATPase	-	-	-	-	hypothetical protein	hypothetical protein	-	-	-	-
NMSCH_01365	CDS	ADP-ribosylglycohydrolase family protein	K05521	draG; ADP-ribosyl-[dinitrogen reductase] hydrolase [EC:3.2.2.24]	-	-	ADP-ribosylglycohydrolase family protein	ADP-ribosylglycohydrolase family protein	-	-	-	-
NMSCH_01366	CDS	hypothetical protein	-	-	-	-	hypothetical protein	hypothetical protein	-	-	-	-
NMSCH_01367	CDS	hypothetical protein	-	-	-	-	hypothetical protein	hypothetical protein	-	-	-	-
NMSCH_01368	CDS	DNA primase	K06919	K06919; putative DNA primase/helicase	-	-	bifunctional DNA primase/polymerase	hypothetical protein	-	-	-	-
NMSCH_01369	CDS	Phage integrase family protein	-	-	-	-	site-specific integrase	hypothetical protein	-	-	-	-
NMSCH_01370	tRNA	tRNA-Arg(ccg)	-	-	-	-	hypothetical protein	tRNA-Arg-CCG	-	-	-	-
NMSCH_01371	CDS	Peptidoglycan/LPS O-acetylase OafA/YrhL, contains acyltransferase and SGNH-hydrolase domains	-	-	-	-	acyltransferase	Acyltransferase 3	-	-	-	-
NMSCH_01372	CDS	Sigma-70 factor, region 1.1	-	-	-	-	RNA polymerase sigma factor region1.1 domain-containing protein	hypothetical protein	-	-	-	-
NMSCH_01373	CDS	Putative Holin-X, holin superfamily III	-	-	-	-	phage holin family protein	hypothetical protein	-	-	-	-
NMSCH_01374	CDS	HAMP domain-containing protein	-	-	-	-	sensor histidine kinase	Phytochrome, two-component sensor histidine kinase (EC 2.7.3.-)	-	-	-	-
NMSCH_01375	CDS	hypothetical protein	-	-	-	-	hypothetical protein	hypothetical protein	-	-	-	-
NMSCH_01376	CDS	hypothetical protein	-	-	-	-	hypothetical protein	hypothetical protein	-	-	-	-
NMSCH_01377	CDS	MFS transporter (putative signal transducer)	K08218	ampG; MFS transporter, PAT family, beta-lactamase induction signal transducer AmpG	-	-	MFS transporter (putative signal transducer)	hypothetical protein	-	-	-	-
NMSCH_01378	CDS	siderophore-iron reductase FhuF	K13255	fhuF; ferric iron reductase protein FhuF	-	-	siderophore-iron reductase FhuF	Ferric reductase (1.6.99.14)	-	-	-	-
NMSCH_01379	CDS	multidrug ABC transporter ATP-binding protein	K06147	ABCB-BAC; ATP-binding cassette, subfamily B, bacterial	COG1132	MdlB; ABC-type multidrug transport system, ATPase and permease component	ABC transporter ATP-binding protein/permease	Efflux ABC transporter, permease/ATP-binding protein YwjA	-	-	-	-
NMSCH_01380	CDS	LacI family transcriptional regulator	K02529	lacI, galR; LacI family transcriptional regulator	-	-	hypothetical protein	Transcriptional regulator, LacI family	-	-	-	-
NMSCH_01381	CDS	hypothetical protein	-	-	-	-	hypothetical protein	Predicted outer membrane protein	-	-	-	-
NMSCH_01382	CDS	hypothetical protein	-	-	-	-	hypothetical protein	hypothetical protein	-	-	-	-
NMSCH_01383	CDS	beta-xylosidase	-	-	COG3664	XynB; Beta-xylosidase	beta-xylosidase	Xylan 1,4-beta-xylosidase (EC 3.2.1.37)	N	GH0+GH39	GH0	N
NMSCH_01384	CDS	TIGR04290 family methyltransferase	K15257	cmoB; tRNA (mo5U34)-methyltransferase [EC:2.1.1.-]	COG2227	UbiG; 2-polyprenyl-3-methyl-5-hydroxy-6-metoxy-1,4-benzoquinol methylase	TIGR04290 family methyltransferase	Uncharacterized SAM-dependent methyltransferase SMb20238, type 11	-	-	-	-
NMSCH_01385	CDS	phosphoglycerate mutase	-	-	-	-	histidine phosphatase family protein	Hypothetical, related to broad specificity phosphatases COG0406	-	-	-	-
NMSCH_01386	CDS	inositol-3-phosphate synthase	K01858	INO1, ISYNA1; myo-inositol-1-phosphate synthase [EC:5.5.1.4]	COG1260	INO1; Myo-inositol-1-phosphate synthase	myo-inositol-1-phosphate synthase	Inositol-1-phosphate synthase (EC 5.5.1.4)	-	-	-	-
NMSCH_01387	CDS	UDP-glucose 4-epimerase	K08678	UXS1, uxs; UDP-glucuronate decarboxylase [EC:4.1.1.35]	COG0451	WcaG; Nucleoside-diphosphate-sugar epimerase	SDR family oxidoreductase	UDP-glucuronate decarboxylase (EC 4.1.1.35)	-	-	-	-
NMSCH_01388	CDS	glycosyltransferase	-	-	COG4641	Spore maturation protein CgeB	glycosyltransferase	hypothetical protein	N	N	GT4	N
NMSCH_01389	CDS	spore maturation protein CgeB	-	-	COG4641	Spore maturation protein CgeB	glycosyltransferase	hypothetical protein	N	N	GT0	N
NMSCH_01390	CDS	glycosyl transferase family 1	-	-	COG4641	Spore maturation protein CgeB	hypothetical protein	Glycosyltransferase	N	GT0	GT0	N
NMSCH_01391	CDS	glycosyltransferase involved in cell wall biosynthesis	-	-	COG0438	RfaB; Glycosyltransferase involved in cell wall bisynthesis	glycosyltransferase family 4 protein	Glycosyltransferase	N	N	GT4	N
NMSCH_01392	CDS	B12-binding domain/radical SAM domain protein, rhizo-twelve system	K04034	bchE; anaerobic magnesium-protoporphyrin IX monomethyl ester cyclase [EC:1.21.98.3]	COG1032	YgiQ; Radical SAM superfamily enzyme YgiQ, UPF0313 family	TIGR04295 family B12-binding domain-containing radical SAM protein	Radical SAM domain protein	-	-	-	-
NMSCH_01393	CDS	CDP-paratose 2-epimerase	K12454	rfbE; CDP-paratose 2-epimerase [EC:5.1.3.10]	COG1088	RfbB; dTDP-D-glucose 4,6-dehydratase	SDR family NAD(P)-dependent oxidoreductase	Nucleoside-diphosphate-sugar epimerases	N	GH0	GH0	N
NMSCH_01394	CDS	nucleoside-diphosphate-sugar epimerase	K17947	wbiB; dTDP-L-rhamnose 4-epimerase [EC:5.1.3.25]	COG0451	WcaG; Nucleoside-diphosphate-sugar epimerase	SDR family NAD(P)-dependent oxidoreductase	NAD-dependent epimerase/dehydratase family protein	-	-	-	-
NMSCH_01395	CDS	SMP-30/gluconolactonase/LRE family protein	K14274	xylC; xylono-1,5-lactonase [EC:3.1.1.110]	-	-	SMP-30/gluconolactonase/LRE family protein	Senescence marker protein-30 (SMP-30)	-	-	-	-
NMSCH_01396	CDS	FHS family L-fucose permease-like MFS transporter	K02429	fucP; MFS transporter, FHS family, L-fucose permease	COG0738	FucP; Fucose permease	sugar MFS transporter	Homolog of fucose/glucose/galactose permeases	-	-	-	-
NMSCH_01397	CDS	aldose 1-epimerase	K01785	galM, GALM; aldose 1-epimerase [EC:5.1.3.3]	COG2017	GalM; Galactose mutarotase or related enzyme	aldose 1-epimerase	Aldose 1-epimerase (EC 5.1.3.3)	-	-	-	-
NMSCH_01398	CDS	L-arabonate dehydratase	K22186	xylD; xylonate dehydratase [EC:4.2.1.82]	COG0129	IlvD; Dihydroxyacid dehydratase/phosphogluconate dehydratase	dihydroxy-acid dehydratase family protein	Dehydratase, IlvD/Edd family	-	-	-	-
NMSCH_01399	CDS	GntR family transcriptional regulator	-	-	COG2186	FadR; DNA-binding transcriptional regulator, FadR family	FadR family transcriptional regulator	Transcriptional regulator, GntR family	-	-	-	-
NMSCH_01400	CDS	MULTISPECIES: aldehyde dehydrogenase (NADP(+))	K13877	aldH; 2,5-dioxopentanoate dehydrogenase [EC:1.2.1.26]	-	-	2,5-dioxovalerate dehydrogenase	2,5-dioxovalerate dehydrogenase (EC 1.2.1.26)	-	-	-	-
NMSCH_01401	CDS	FAH family protein	-	-	COG3802	GguC; Uncharacterized conserved protein GguC, FAA hydrolase family	FAH family protein	Uncharacterized protein GguC	-	-	-	-
NMSCH_01402	CDS	galactose 1-dehydrogenase	K00035	gal; D-galactose 1-dehydrogenase [EC:1.1.1.48]	COG0673	MviM; Predicted dehydrogenase	Gfo/Idh/MocA family oxidoreductase	D-galactose 1-dehydrogenase (EC 1.1.1.48)	-	-	-	-
NMSCH_01403	CDS	carbohydrate porin	K07267	oprB; porin	-	-	carbohydrate porin	Outer membrane low permeability porin, OprB family	-	-	-	-
NMSCH_01404	CDS	circadian clock protein KaiC	K08482	kaiC; circadian clock protein KaiC	COG0467	RAD55; RecA-superfamily ATPase, KaiC/GvpD/RAD55 family	AAA family ATPase	Circadian clock protein KaiC	-	-	-	-
NMSCH_01405	CDS	sensor histidine kinase	-	-	COG3920	Two-component sensor histidine kinase, HisKA and HATPase domains	sensor histidine kinase	Chemotaxis protein methyltransferase CheR (EC 2.1.1.80)	-	-	-	-
NMSCH_01406	CDS	hypothetical protein	-	-	-	-	hypothetical protein	hypothetical protein	-	-	-	-
NMSCH_01407	CDS	FMN reductase	K00299	ssuE, msuE; FMN reductase [EC:1.5.1.38]	COG0431	SsuE; NAD(P)H-dependent FMN reductase	FMN reductase	FMN reductase (NADH) (EC 1.5.1.42)	-	-	-	-
NMSCH_01408	CDS	aliphatic sulfonate ABC transporter substrate-binding protein	K15553	ssuA; sulfonate transport system substrate-binding protein	COG0715	TauA; ABC-type nitrate/sulfonate/bicarbonate transport system, periplasmic component	aliphatic sulfonate ABC transporter substrate-binding protein	Alkanesulfonate ABC transporter substrate-binding protein SsuA	-	-	-	-
NMSCH_01409	CDS	putative aliphatic sulfonates-binding protein	K15553	ssuA; sulfonate transport system substrate-binding protein	COG0715	TauA; ABC-type nitrate/sulfonate/bicarbonate transport system, periplasmic component	putative aliphatic sulfonates-binding protein	Alkanesulfonate ABC transporter substrate-binding protein SsuA	-	-	-	-
NMSCH_01410	CDS	sulfonate transport system permease protein	K15554	ssuC; sulfonate transport system permease protein	COG0600	TauC; ABC-type nitrate/sulfonate/bicarbonate transport system, permease component	aliphatic sulfonate ABC transporter permease SsuC	Alkanesulfonate ABC transporter permease protein SsuC	-	-	-	-
NMSCH_01411	CDS	sulfonate transport system ATP-binding protein	K15555	ssuB; sulfonate transport system ATP-binding protein [EC:7.6.2.14]	COG1116	TauB; ABC-type nitrate/sulfonate/bicarbonate transport system, ATPase component	ABC transporter related	Alkanesulfonate ABC transporter ATP-binding protein SsuB	-	-	-	-
NMSCH_01412	tRNA	tRNA-Arg(cct)	-	-	-	-	hypothetical protein	hypothetical protein	-	-	-	-
NMSCH_01413	CDS	hypothetical protein	-	-	-	-	hypothetical protein	hypothetical protein	-	-	-	-
NMSCH_01414	CDS	sulfate permease, SulP family	K03321	TC.SULP; sulfate permease, SulP family	-	-	cyclic nucleotide-binding domain-containing protein	hypothetical protein	-	-	-	-
NMSCH_01415	CDS	Protein of unknown function	-	-	-	-	DUF3307 domain-containing protein	hypothetical protein	-	-	-	-
NMSCH_01416	CDS	multidrug transporter	-	-	-	-	MATE efflux family protein	hypothetical protein	-	-	-	-
NMSCH_01417	CDS	ornithine monooxygenase	K10531	pvdA, SIDA; L-ornithine N5-monooxygenase [EC:1.14.13.195 1.14.13.196]	-	-	lysine N(6)-hydroxylase/L-ornithine N(5)-oxygenase family protein	L-ornithine 5-monooxygenase (EC 1.13.12.-), PvdA of pyoverdin biosynthesis	-	-	-	-
NMSCH_01418	CDS	RimJ/RimL family protein N-acetyltransferase	K03896	iucB; acetyl CoA:N6-hydroxylysine acetyl transferase [EC:2.3.1.102]	-	-	acetyltransferase	N6-hydroxylysine O-acetyltransferase (EC 2.3.1.102), aerobactin biosynthesis protein IucB @ Siderophore synthetase small component, acetyltransferase	-	-	-	-
NMSCH_01419	CDS	amino acid adenylation domain-containing protein	-	-	-	-	amino acid adenylation domain-containing protein	Polyketide synthase modules and related proteins	-	-	-	-
NMSCH_01420	CDS	GCN5 family acetyltransferase	-	-	-	-	GNAT family N-acetyltransferase	Acetyltransferase, GNAT family	-	-	-	-
NMSCH_01421	CDS	Sequence 357 from patent US	-	-	-	-	hypothetical protein	hypothetical protein	-	-	-	-
NMSCH_01422	CDS	lysophospholipase L1-like esterase	-	-	-	-	SGNH/GDSL hydrolase family protein	hypothetical protein	-	-	-	-
NMSCH_01423	CDS	putative oxidoreductase	-	-	COG1028	FabG; NAD(P)-dependent dehydrogenase, short-chain alcohol dehydrogenase family	hypothetical protein	3-hydroxyacyl-CoA dehydrogenase	-	-	-	-
NMSCH_01424	CDS	hypothetical protein	-	-	-	-	hypothetical protein	hypothetical protein	-	-	-	-
NMSCH_01425	CDS	peptidase M4	-	-	-	-	PepSY domain-containing protein	hypothetical protein	-	-	-	-
NMSCH_01426	CDS	xanthine dehydrogenase family protein molybdopterin-binding subunit	K11177	yagR; xanthine dehydrogenase YagR molybdenum-binding subunit [EC:1.17.1.4]	-	-	xanthine dehydrogenase family protein molybdopterin-binding subunit	Periplasmic aromatic aldehyde oxidoreductase, molybdenum binding subunit YagR	-	-	-	-
NMSCH_01427	CDS	aldo/keto reductase	-	-	COG1453	Predicted oxidoreductase of the aldo/keto reductase family	aldo/keto reductase	Oxidoreductase, aldo/keto reductase family	-	-	-	-
NMSCH_01428	CDS	MULTISPECIES: nickel pincer cofactor biosynthesis protein LarB	K06898	larB; pyridinium-3,5-biscarboxylic acid mononucleotide synthase [EC:2.5.1.143]	COG1691	NCAIR mutase (PurE)-related protein	nickel pincer cofactor biosynthesis protein LarB	hypothetical protein	-	-	-	-
NMSCH_01429	CDS	potassium ABC transporter ATPase	K06864	larE; pyridinium-3,5-biscarboxylic acid mononucleotide sulfurtransferase [EC:4.4.1.37]	COG1606	ATP-utilizing enzyme, PP-loop superfamily	adenine nucleotide alpha hydrolase	ATP-utilizing enzyme of the PP-loop superfamily	-	-	-	-
NMSCH_01430	CDS	LarC family nickel insertion protein	K09121	larC; pyridinium-3,5-bisthiocarboxylic acid mononucleotide nickel chelatase [EC:4.99.1.12]	-	-	LarC family nickel insertion protein	hypothetical protein	-	-	-	-
NMSCH_01431	CDS	cyclic nucleotide-binding protein	-	-	-	-	Crp/Fnr family transcriptional regulator	cAMP-binding proteins - catabolite gene activator and regulatory subunit of cAMP-dependent protein kinases	-	-	-	-
NMSCH_01432	CDS	hypothetical protein	-	-	-	-	hypothetical protein	hypothetical protein	-	-	-	-
NMSCH_01433	CDS	membrane protein	K07058	K07058; membrane protein	COG1295	BrkB; Uncharacterized membrane protein, BrkB/YihY/UPF0761 family (not an RNase)	YihY/virulence factor BrkB family protein	Ribonuclease BN	-	-	-	-
NMSCH_01434	CDS	short-chain dehydrogenase	-	-	COG0300	YqjQ; Short-chain dehydrogenase	SDR family oxidoreductase	Oxidoreductase, short-chain dehydrogenase/reductase family	-	-	-	-
NMSCH_01435	CDS	RNA polymerase subunit sigma-70	-	-	COG1595	RpoE; DNA-directed RNA polymerase specialized sigma subunit, sigma24 family	sigma-70 family RNA polymerase sigma factor	RNA polymerase ECF-type sigma factor	-	-	-	-
NMSCH_01436	CDS	hypothetical protein	-	-	-	-	hypothetical protein	hypothetical protein	-	-	-	-
NMSCH_01437	CDS	hypothetical protein	-	-	-	-	hypothetical protein	hypothetical protein	-	-	-	-
NMSCH_01438	CDS	Calcineurin-like phosphoesterase superfamily protein	-	-	COG4186	Uncharacterized conserved protein MJ1445, calcineurin-like phosphoesterase superfamily	metallophosphoesterase	Phosphohydrolase (MutT/nudix family protein)	-	-	-	-
NMSCH_01439	CDS	DNA-3-methyladenine glycosylase II	K01247	alkA; DNA-3-methyladenine glycosylase II [EC:3.2.2.21]	COG0122	AlkA; 3-methyladenine DNA glycosylase/8-oxoguanine DNA glycosylase	Fe-S cluster assembly protein HesB	DNA-3-methyladenine glycosylase II (EC 3.2.2.21)	-	-	-	-
NMSCH_01440	tRNA	tRNA-Met(cat)	-	-	-	-	hypothetical protein	tRNA-Met-CAT	-	-	-	-
NMSCH_01441	CDS	adenylate cyclase	K01768	E4.6.1.1; adenylate cyclase [EC:4.6.1.1]	COG2114	AcyC; Adenylate cyclase, class 3	adenylate/guanylate cyclase domain-containing protein	Proteins incorrectly called adenylate cyclase	-	-	-	-
NMSCH_01442	CDS	Sequence 643 from patent US	-	-	-	-	hypothetical protein	hypothetical protein	-	-	-	-
NMSCH_01443	CDS	Sequence 1685 from patent US	-	-	-	-	hypothetical protein	hypothetical protein	-	-	-	-
NMSCH_01444	CDS	RNA-directed DNA polymerase	K00986	ltrA; RNA-directed DNA polymerase [EC:2.7.7.49]	-	-	reverse transcriptase family protein	Retron-type RNA-directed DNA polymerase (EC 2.7.7.49)	-	-	-	-
NMSCH_01445	CDS	SWIM zinc finger family protein	-	-	-	-	hypothetical protein	hypothetical protein	-	-	-	-
NMSCH_01446	CDS	DNA binding domain-containing protein	K20543	bcsC; cellulose synthase operon protein C	-	-	hypothetical protein	hypothetical protein	-	-	-	-
NMSCH_01447	CDS	SWIM zinc finger protein	-	-	-	-	SWIM zinc finger family protein	hypothetical protein	-	-	-	-
NMSCH_01448	CDS	VWA domain-containing protein	-	-	COG2425	ViaA; Uncharacterized conserved protein, contains a von Willebrand factor type A (vWA) domain	VWA domain-containing protein	YehP, CoxE-like von Willebrand factor type A (vWA) domain-containing protein	-	-	-	-
NMSCH_01449	CDS	Sequence 1213 from patent US	-	-	-	-	DUF4132 domain-containing protein	hypothetical protein	-	-	-	-
NMSCH_01450	CDS	WGR domain-containing protein, predicted DNA-binding domain in MolR	-	-	-	-	DUF4132 domain-containing protein	hypothetical protein	-	-	-	-
NMSCH_01451	CDS	YehM	-	-	-	-	hypothetical protein	Uncharacterized protein YehM	-	-	-	-
NMSCH_01452	CDS	AAA domain (dynein-related subfamily)	-	-	COG0714	MoxR; MoxR-like ATPase	AAA family ATPase	Uncharacterized protein YehL	-	-	-	-
NMSCH_01453	CDS	Sequence 635 from patent US	-	-	-	-	hypothetical protein	hypothetical protein	-	-	-	-
NMSCH_01454	CDS	lipoprotein	-	-	-	-	hypothetical protein	hypothetical protein	-	-	-	-
NMSCH_01455	CDS	molybdenum-pterin binding domain-containing protein	-	-	-	-	TOBE domain-containing protein	hypothetical protein	-	-	-	-
NMSCH_01456	CDS	Sequence 603 from patent US	-	-	-	-	hypothetical protein	hypothetical protein	-	-	-	-
NMSCH_01457	CDS	cobalt-zinc-cadmium resistance protein CzcA	K15726	czcA, cusA, cnrA; heavy metal efflux system protein	COG3696	CusA; Cu/Ag efflux pump CusA	CusA/CzcA family heavy metal efflux RND transporter	CzcABC family efflux RND transporter, transmembrane protein	-	-	-	-
NMSCH_01458	CDS	membrane fusion protein, cobalt-zinc-cadmium efflux system	K15727	czcB, cusB, cnrB; membrane fusion protein, heavy metal efflux system	COG0845	AcrA; Multidrug efflux pump subunit AcrA (membrane-fusion protein)	efflux RND transporter periplasmic adaptor subunit	CzcABC family efflux RND transporter, membrane fusion protein	-	-	-	-
NMSCH_01459	CDS	hypothetical protein	-	-	-	-	hypothetical protein	hypothetical protein	-	-	-	-
NMSCH_01460	CDS	AraC family transcriptional regulator	-	-	-	-	AraC family transcriptional regulator	hypothetical protein	-	-	-	-
NMSCH_01461	CDS	hypothetical protein	-	-	-	-	hypothetical protein	hypothetical protein	-	-	-	-
NMSCH_01462	CDS	Sequence 812 from patent US	-	-	-	-	hypothetical protein	hypothetical protein	-	-	-	-
NMSCH_01463	CDS	hypothetical protein	-	-	-	-	hypothetical protein	hypothetical protein	-	-	-	-
NMSCH_01464	CDS	energy transducer TonB	-	-	-	-	energy transducer TonB	hypothetical protein	-	-	-	-
NMSCH_01465	CDS	protein of unknown function	-	-	-	-	hypothetical protein	hypothetical protein	-	-	-	-
NMSCH_01466	CDS	hypothetical protein	-	-	-	-	hypothetical protein	hypothetical protein	-	-	-	-
NMSCH_01467	CDS	Sequence 604 from patent US	-	-	-	-	hypothetical protein	hypothetical protein	-	-	-	-
NMSCH_01468	CDS	hypothetical protein	-	-	-	-	hypothetical protein	hypothetical protein	-	-	-	-
NMSCH_01469	CDS	Protein of unknown function	-	-	-	-	DUF2721 domain-containing protein	hypothetical protein	-	-	-	-
NMSCH_01470	CDS	hypothetical protein	-	-	-	-	hypothetical protein	hypothetical protein	-	-	-	-
NMSCH_01471	CDS	porin	K16079	omp31; outer membrane immunogenic protein	-	-	porin family protein	Outer membrane protein	-	-	-	-
NMSCH_01472	CDS	hypothetical protein	-	-	-	-	hypothetical protein	hypothetical protein	-	-	-	-
NMSCH_01473	CDS	hypothetical protein	-	-	-	-	hypothetical protein	hypothetical protein	-	-	-	-
NMSCH_01474	CDS	Short-chain dehydrogenase	-	-	COG0300	YqjQ; Short-chain dehydrogenase	SDR family NAD(P)-dependent oxidoreductase	Dehydrogenases with different specificities (related to short-chain alcohol dehydrogenases)	-	-	-	-
NMSCH_01475	CDS	hypothetical protein	-	-	-	-	hypothetical protein	hypothetical protein	-	-	-	-
NMSCH_01476	CDS	Sequence 2042 from patent US	-	-	-	-	hypothetical protein	hypothetical protein	-	-	-	-
NMSCH_01477	CDS	RNA polymerase sigma-70 factor, ECF subfamily	-	-	COG1595	RpoE; DNA-directed RNA polymerase specialized sigma subunit, sigma24 family	sigma-70 family RNA polymerase sigma factor	RNA polymerase sigma factor	-	-	-	-
NMSCH_01478	CDS	Transmembrane transcriptional regulator (anti-sigma factor RsiW)	-	-	-	-	anti-sigma factor	putative transmembrane anti-sigma factor	-	-	-	-
NMSCH_01479	CDS	DNA-binding transcriptional regulator, CsgD family	-	-	-	-	helix-turn-helix transcriptional regulator	hypothetical protein	-	-	-	-
NMSCH_01480	CDS	hypothetical protein	-	-	-	-	hypothetical protein	hypothetical protein	-	-	-	-
NMSCH_01481	CDS	alcohol dehydrogenase	-	-	COG0604	Qor; NADPH:quinone reductase or related Zn-dependent oxidoreductase	NAD(P)-dependent alcohol dehydrogenase	Alcohol dehydrogenase (EC 1.1.1.1)	-	-	-	-
NMSCH_01482	CDS	D-3-phosphoglycerate dehydrogenase	K00058	serA, PHGDH; D-3-phosphoglycerate dehydrogenase / 2-oxoglutarate reductase [EC:1.1.1.95 1.1.1.399]	COG0111	SerA; Phosphoglycerate dehydrogenase or related dehydrogenase	phosphoglycerate dehydrogenase	D-3-phosphoglycerate dehydrogenase (EC 1.1.1.95)	-	-	-	-
NMSCH_01483	CDS	cysteine desulfurase / selenocysteine lyase	K11717	sufS; cysteine desulfurase / selenocysteine lyase [EC:2.8.1.7 4.4.1.16]	COG0520	CsdA; Selenocysteine lyase/Cysteine desulfurase	SufS family cysteine desulfurase	Cysteine desulfurase (EC 2.8.1.7)	-	-	-	-
NMSCH_01484	CDS	cyclic nucleotide-binding protein	-	-	COG0664	Crp; cAMP-binding domain of CRP or a regulatory subunit of cAMP-dependent protein kinases	cyclic nucleotide-binding domain-containing protein	cAMP-binding proteins - catabolite gene activator and regulatory subunit of cAMP-dependent protein kinases	-	-	-	-
NMSCH_01485	CDS	serine O-acetyltransferase	K00640	cysE; serine O-acetyltransferase [EC:2.3.1.30]	COG1045	CysE; Serine acetyltransferase	serine O-acetyltransferase	hypothetical protein	-	-	-	-
NMSCH_01486	CDS	hypothetical protein	-	-	-	-	hypothetical protein	hypothetical protein	-	-	-	-
NMSCH_01487	CDS	hypothetical protein	-	-	-	-	hypothetical protein	hypothetical protein	-	-	-	-
NMSCH_01488	CDS	hypothetical protein	-	-	-	-	hypothetical protein	hypothetical protein	-	-	-	-
NMSCH_01489	CDS	Sequence 30 from patent US	-	-	-	-	hypothetical protein	hypothetical protein	-	-	-	-
NMSCH_01490	CDS	Sn-glycerol-3-phosphate import ATP-binding protein UgpC	K01996	livF; branched-chain amino acid transport system ATP-binding protein	COG0410	LivF; ABC-type branched-chain amino acid transport system, ATPase component LivF	ABC transporter ATP-binding protein	ABC transporter, ATP-binding protein 2 (cluster 4, leucine/isoleucine/valine/benzoate)	-	-	-	-
NMSCH_01491	CDS	amino acid/amide ABC transporter substrate-binding protein, HAAT family	K01999	livK; branched-chain amino acid transport system substrate-binding protein	COG0683	LivK; ABC-type branched-chain amino acid transport system, periplasmic component	ABC transporter substrate-binding protein	ABC transporter, substrate-binding protein (cluster 4, leucine/isoleucine/valine/benzoate)	-	-	-	-
NMSCH_01492	CDS	amino acid/amide ABC transporter membrane protein 2, HAAT family	K01998	livM; branched-chain amino acid transport system permease protein	COG4177	LivM; ABC-type branched-chain amino acid transport system, permease component	branched-chain amino acid ABC transporter permease	ABC transporter, permease protein 2 (cluster 4, leucine/isoleucine/valine/benzoate)	-	-	-	-
NMSCH_01493	CDS	ABC transporter permease	K01997	livH; branched-chain amino acid transport system permease protein	COG0559	LivH; Branched-chain amino acid ABC-type transport system, permease component	branched-chain amino acid ABC transporter permease	ABC transporter, permease protein 1 (cluster 4, leucine/isoleucine/valine/benzoate)	-	-	-	-
NMSCH_01494	CDS	Sulfate/thiosulfate import ATP-binding protein CysA	K01995	livG; branched-chain amino acid transport system ATP-binding protein	COG0411	LivG; ABC-type branched-chain amino acid transport system, ATPase component LivG	ABC transporter ATP-binding protein	ABC transporter, ATP-binding protein 1 (cluster 4, leucine/isoleucine/valine/benzoate)	-	-	-	-
NMSCH_01495	CDS	Nitrogen fixation regulation protein FixK	-	-	-	-	Crp/Fnr family transcriptional regulator	cAMP-binding proteins - catabolite gene activator and regulatory subunit of cAMP-dependent protein kinases	-	-	-	-
NMSCH_01496	CDS	histidine kinase	-	-	-	-	histidine kinase	Putative signal transduction histidine kinase	-	-	-	-
NMSCH_01497	CDS	Crp/Fnr family transcriptional regulator	-	-	-	-	Crp/Fnr family transcriptional regulator	cAMP-binding proteins - catabolite gene activator and regulatory subunit of cAMP-dependent protein kinases	-	-	-	-
NMSCH_01498	CDS	Sequence 1314 from patent US	-	-	-	-	hypothetical protein	hypothetical protein	-	-	-	-
NMSCH_01499	CDS	branched-chain amino acid ABC transporter substrate-binding protein	K11959	urtA; urea transport system substrate-binding protein	COG0683	LivK; ABC-type branched-chain amino acid transport system, periplasmic component	urea ABC transporter substrate-binding protein	Urea ABC transporter, substrate-binding protein UrtA	-	-	-	-
NMSCH_01500	CDS	amino acid/amide ABC transporter membrane protein 1, HAAT family	K11960	urtB; urea transport system permease protein	COG0559	LivH; Branched-chain amino acid ABC-type transport system, permease component	urea ABC transporter permease subunit UrtB	Urea ABC transporter, permease protein UrtB	-	-	-	-
NMSCH_01501	CDS	amino acid/amide ABC transporter membrane protein 2, HAAT family	K11961	urtC; urea transport system permease protein	COG4177	LivM; ABC-type branched-chain amino acid transport system, permease component	urea ABC transporter permease subunit UrtC	Urea ABC transporter, permease protein UrtC	-	-	-	-
NMSCH_01502	CDS	urea transport system ATP-binding protein	K11962	urtD; urea transport system ATP-binding protein	COG4674	ABC-type uncharacterized transport system, ATPase component	urea ABC transporter ATP-binding protein UrtD	Urea ABC transporter, ATPase protein UrtD	-	-	-	-
NMSCH_01503	CDS	amino acid/amide ABC transporter ATP-binding protein 2, HAAT family	K11963	urtE; urea transport system ATP-binding protein	COG0410	LivF; ABC-type branched-chain amino acid transport system, ATPase component LivF	urea ABC transporter ATP-binding subunit UrtE	Urea ABC transporter, ATPase protein UrtE	-	-	-	-
NMSCH_01504	CDS	Sequence 631 from patent US	-	-	-	-	hypothetical protein	hypothetical protein	-	-	-	-
NMSCH_01505	CDS	Sequence 1429 from patent US	-	-	-	-	hypothetical protein	hypothetical protein	-	-	-	-
NMSCH_01506	CDS	Response regulator receiver domain-containing protein	-	-	-	-	hybrid sensor histidine kinase/response regulator	Sensor histidine kinase/response regulator	-	-	-	-
NMSCH_01507	CDS	Sequence 1886 from patent US	-	-	-	-	hypothetical protein	hypothetical protein	-	-	-	-
NMSCH_01508	CDS	hypothetical protein	-	-	-	-	hypothetical protein	hypothetical protein	-	-	-	-
NMSCH_01509	CDS	DNA-binding response regulator, NarL/FixJ family, contains REC and HTH domains	-	-	-	-	response regulator transcription factor	Two-component transcriptional response regulator, LuxR family	-	-	-	-
NMSCH_01510	CDS	hypothetical protein	-	-	-	-	hypothetical protein	hypothetical protein	-	-	-	-
NMSCH_01511	CDS	AAA family ATPase	K06413	spoVK; stage V sporulation protein K	-	-	AAA family ATPase	hypothetical protein	-	-	-	-
NMSCH_01512	CDS	AAA+-type ATPase, SpoVK/Ycf46/Vps4 family	-	-	-	-	AAA family ATPase	hypothetical protein	-	-	-	-
NMSCH_01513	CDS	hypothetical protein	-	-	-	-	hypothetical protein	hypothetical protein	-	-	-	-
NMSCH_01514	CDS	SEL1-like repeat protein	-	-	-	-	peptidoglycan-binding protein	hypothetical protein	-	-	-	-
NMSCH_01515	CDS	major viral transcription factor ICP4	-	-	-	-	hypothetical protein	hypothetical protein	-	-	-	-
NMSCH_01516	CDS	hypothetical protein	-	-	-	-	hypothetical protein	hypothetical protein	-	-	-	-
NMSCH_01517	CDS	hypothetical protein	-	-	-	-	hypothetical protein	hypothetical protein	-	-	-	-
NMSCH_01518	CDS	Sequence 625 from patent US	-	-	-	-	hypothetical protein	hypothetical protein	-	-	-	-
NMSCH_01519	CDS	Protein of unknown function	-	-	-	-	DUF1311 domain-containing protein	Uncharacterized protein conserved in bacteria, putative lipoprotein	-	-	-	-
NMSCH_01520	CDS	hypothetical protein	-	-	-	-	hypothetical protein	hypothetical protein	-	-	-	-
NMSCH_01521	CDS	Sequence 1694 from patent US	-	-	-	-	hypothetical protein	hypothetical protein	-	-	-	-
NMSCH_01522	CDS	hypothetical protein	-	-	-	-	hypothetical protein	hypothetical protein	-	-	-	-
NMSCH_01523	CDS	signal peptide protein	-	-	-	-	hypothetical protein	hypothetical protein	-	-	-	-
NMSCH_01524	CDS	membrane protein	-	-	-	-	DUF4383 domain-containing protein	hypothetical protein	-	-	-	-
NMSCH_01525	CDS	FAD-binding protein	-	-	COG0277	GlcD; FAD/FMN-containing lactate dehydrogenase/glycolate oxidase	FAD-binding oxidoreductase	FAD binding domain protein	-	-	-	-
NMSCH_01526	CDS	Site-specific recombinase XerD	-	-	COG4974	XerD; Site-specific recombinase XerD	tyrosine-type recombinase/integrase	hypothetical protein	-	-	-	-
NMSCH_01527	CDS	hypothetical protein	-	-	-	-	DUF3987 domain-containing protein	hypothetical protein	-	-	-	-
NMSCH_01528	CDS	Sequence 2416 from patent US	-	-	-	-	hypothetical protein	hypothetical protein	-	-	-	-
NMSCH_01529	CDS	MULTISPECIES: TonB-dependent siderophore receptor	K02014	TC.FEV.OM; iron complex outermembrane recepter protein	COG4774	Fiu; Outer membrane receptor for monomeric catechols	TonB-dependent siderophore receptor	Ferrichrome-iron receptor	-	-	-	-
NMSCH_01530	CDS	AraC-type DNA-binding domain-containing proteins	-	-	-	-	hypothetical protein	hypothetical protein	-	-	-	-
NMSCH_01531	CDS	hypothetical protein	-	-	COG5504	YjaZ; Predicted Zn-dependent protease YjaZ, DUF2268 family	hypothetical protein	hypothetical protein	-	-	-	-
NMSCH_01532	CDS	alanine-glyoxylate transaminase/serine-glyoxylate transaminase/serine-pyruvate transaminase	K00830	AGXT; alanine-glyoxylate transaminase / serine-glyoxylate transaminase / serine-pyruvate transaminase [EC:2.6.1.44 2.6.1.45 2.6.1.51]	COG0075	PucG; Archaeal aspartate aminotransferase or a related aminotransferase, includes purine catabolism protein PucG	aminotransferase class V-fold PLP-dependent enzyme	Serine--glyoxylate aminotransferase (EC 2.6.1.45)	-	-	-	-
NMSCH_01533	CDS	enoyl-CoA hydratase/carnithine racemase	-	-	COG1024	CaiD; Enoyl-CoA hydratase/carnithine racemase	enoyl-CoA hydratase/isomerase family protein	Enoyl-CoA hydratase (EC 4.2.1.17)	-	-	-	-
NMSCH_01534	CDS	crotonobetainyl-CoA:carnitine CoA-transferase CaiB-like acyl-CoA transferase	-	-	COG1804	CaiB; Crotonobetainyl-CoA:carnitine CoA-transferase CaiB and related acyl-CoA transferases	CoA transferase	L-carnitine dehydratase/bile acid-inducible protein F	-	-	-	-
NMSCH_01535	CDS	sugar phosphate permease	-	-	COG2271	UhpC; Sugar phosphate permease	MFS transporter	Uncharacterized MFS-type transporter	-	-	-	-
NMSCH_01536	CDS	DNA-binding GntR family transcriptional regulator	-	-	-	-	hypothetical protein	Transcriptional regulator, GntR family	-	-	-	-
NMSCH_01537	CDS	transposase	K07483	K07483; transposase	COG2963	InsE; Transposase InsE and inactivated derivatives	transposase	Mobile element protein	-	-	-	-
NMSCH_01538	CDS	IS3 family transposase	K07497	K07497; putative transposase	-	-	integrase	IS426 transposase	-	-	-	-
NMSCH_01539	CDS	pilus assembly protein	-	-	-	-	hypothetical protein	Von Willebrand factor type A domain protein, associated with Flp pilus assembly	-	-	-	-
NMSCH_01540	CDS	Transposase	K07486	K07486; transposase	COG3547	Transposase	transposase	Mobile element protein	-	-	-	-
NMSCH_01541	misc_RNA	Cobalamin	-	-	-	-	hypothetical protein	hypothetical protein	-	-	-	-
NMSCH_01542	CDS	iron complex outermembrane receptor protein	K02014	TC.FEV.OM; iron complex outermembrane recepter protein	COG4774	Fiu; Outer membrane receptor for monomeric catechols	TonB-dependent siderophore receptor	Ferrichrome-iron receptor	-	-	-	-
NMSCH_01543	CDS	iron complex transport system substrate-binding protein	K02016	ABC.FEV.S; iron complex transport system substrate-binding protein	-	-	iron complex transport system substrate-binding protein	Cobalt ABC transporter, substrate-binding protein CbtJ	-	-	-	-
NMSCH_01544	CDS	iron complex transport system permease protein	K02015	ABC.FEV.P; iron complex transport system permease protein	COG0609	FepD; ABC-type Fe3+-siderophore transport system, permease component	iron ABC transporter permease	Cobalt ABC transporter, permease protein CbtK	-	-	-	-
NMSCH_01545	CDS	iron complex transport system ATP-binding protein	K02013	ABC.FEV.A; iron complex transport system ATP-binding protein [EC:7.2.2.-]	COG1120	FepC; ABC-type cobalamin/Fe3+-siderophores transport system, ATPase component	ABC transporter ATP-binding protein	Cobalt ABC transporter, ATP-binding protein CbtL	-	-	-	-
NMSCH_01546	CDS	methyltransferase family protein	-	-	-	-	class I SAM-dependent methyltransferase	hypothetical protein	-	-	-	-
NMSCH_01547	misc_RNA	Cobalamin	-	-	-	-	hypothetical protein	hypothetical protein	-	-	-	-
NMSCH_01548	CDS	methyltransferase domain-containing protein	-	-	-	-	hypothetical protein	COG0500: SAM-dependent methyltransferases	-	-	-	-
NMSCH_01549	CDS	vitamin B12 transporter	K16092	btuB; vitamin B12 transporter	COG4206	BtuB; Outer membrane cobalamin receptor protein BtuB	TonB-dependent receptor	Outer membrane vitamin B12 receptor BtuB	-	-	-	-
NMSCH_01550	CDS	iron complex transport system substrate-binding protein	K25034	btuF; cobalamin transport system substrate-binding protein	COG0614	FepB; ABC-type Fe3+-hydroxamate transport system, periplasmic component	ABC transporter substrate-binding protein	Vitamin B12 ABC transporter, substrate-binding protein BtuF	-	-	-	-
NMSCH_01551	CDS	iron complex transport system permease protein	K25027	btuC; cobalamin transport system permease protein	COG0609	FepD; ABC-type Fe3+-siderophore transport system, permease component	iron ABC transporter permease	Hemin ABC transporter, permease protein	-	-	-	-
NMSCH_01552	CDS	iron complex transport system ATP-binding protein	-	-	COG1120	FepC; ABC-type cobalamin/Fe3+-siderophores transport system, ATPase component	ABC transporter ATP-binding protein	hypothetical protein	-	-	-	-
NMSCH_01553	CDS	(2Fe-2S) ferredoxin	-	-	-	-	NAD(P)H-dependent oxidoreductase subunit E	hypothetical protein	-	-	-	-
NMSCH_01554	CDS	Sequence 345 from patent US	-	-	-	-	hypothetical protein	hypothetical protein	-	-	-	-
NMSCH_01555	misc_RNA	Cobalamin	-	-	-	-	hypothetical protein	hypothetical protein	-	-	-	-
NMSCH_01556	misc_RNA	Cobalamin	-	-	-	-	hypothetical protein	hypothetical protein	-	-	-	-
NMSCH_01557	CDS	Outer membrane receptor proteins, mostly Fe transport	-	-	COG1629	CirA; Outer membrane receptor protein, Fe transport	hypothetical protein	hypothetical protein	-	-	-	-
NMSCH_01558	CDS	hypothetical protein	-	-	-	-	hypothetical protein	hypothetical protein	-	-	-	-
NMSCH_01559	CDS	hypothetical protein	-	-	-	-	hypothetical protein	hypothetical protein	-	-	-	-
NMSCH_01560	CDS	thermonuclease family protein	-	-	-	-	SNase domain nuclease	Succinoglycan biosynthesis protein	-	-	-	-
NMSCH_01561	CDS	Sequence 1926 from patent US	-	-	-	-	hypothetical protein	hypothetical protein	-	-	-	-
NMSCH_01562	CDS	hypothetical protein	-	-	-	-	hypothetical protein	hypothetical protein	-	-	-	-
NMSCH_01563	CDS	hypothetical protein	-	-	-	-	hypothetical protein	hypothetical protein	-	-	-	-
NMSCH_01564	tRNA	tRNA-Met(cat)	-	-	-	-	hypothetical protein	tRNA-Met-CAT	-	-	-	-
NMSCH_01565	CDS	protein of unknown function	-	-	-	-	hypothetical protein	Non-ribosomal peptide synthetase modules and related proteins	-	-	-	-
NMSCH_01566	CDS	site-specific integrase	-	-	COG4974	XerD; Site-specific recombinase XerD	site-specific integrase	Phage integrase	-	-	-	-
NMSCH_01567	CDS	hypothetical protein	-	-	-	-	hypothetical protein	hypothetical protein	-	-	-	-
NMSCH_01568	CDS	hypothetical protein	-	-	-	-	hypothetical protein	hypothetical protein	-	-	-	-
NMSCH_01569	CDS	hypothetical protein	-	-	-	-	hypothetical protein	hypothetical protein	-	-	-	-
NMSCH_01570	CDS	hypothetical protein	-	-	-	-	hypothetical protein	hypothetical protein	-	-	-	-
NMSCH_01571	tRNA	tRNA-Arg(cct)	-	-	-	-	hypothetical protein	hypothetical protein	-	-	-	-
NMSCH_01572	CDS	putative RNase H-like nuclease	-	-	-	-	hypothetical protein	hypothetical protein	-	-	-	-
NMSCH_01573	CDS	site-specific DNA-methyltransferase	K07316	mod; adenine-specific DNA-methyltransferase [EC:2.1.1.72]	COG2189	Mod; Adenine specific DNA methylase Mod	site-specific DNA-methyltransferase	Adenine specific DNA methylase (Mod-related)	-	-	-	-
NMSCH_01574	CDS	hypothetical protein	-	-	-	-	DUF262 domain-containing protein	hypothetical protein	-	-	-	-
NMSCH_01575	CDS	restriction endonuclease	K01156	res; type III restriction enzyme [EC:3.1.21.5]	COG3587	PM0699; Restriction endonuclease, type III RM system	DEAD/DEAH box helicase family protein	Type III restriction-modification enzyme, helicase subunit	-	-	-	-
NMSCH_01576	CDS	recombinase family protein	-	-	COG1961	SpoIVCA; Site-specific DNA recombinase SpoIVCA/DNA invertase PinE	recombinase family protein	Resolvase, N-terminal	-	-	-	-
NMSCH_01577	CDS	Sequence 411 from patent US	-	-	-	-	hypothetical protein	hypothetical protein	-	-	-	-
NMSCH_01578	CDS	Sequence 2416 from patent US	-	-	-	-	hypothetical protein	hypothetical protein	-	-	-	-
NMSCH_01579	CDS	Sequence 2406 from patent US	-	-	-	-	hypothetical protein	hypothetical protein	-	-	-	-
NMSCH_01580	CDS	hypothetical protein	-	-	-	-	helix-turn-helix domain-containing protein	hypothetical protein	-	-	-	-
NMSCH_01581	CDS	hypothetical protein	-	-	-	-	hypothetical protein	hypothetical protein	-	-	-	-
NMSCH_01582	tRNA	tRNA-Glu(ttc)	-	-	-	-	hypothetical protein	tRNA-Glu-TTC	-	-	-	-
NMSCH_01583	CDS	adenosylcobinamide kinase /adenosylcobinamide-phosphate guanylyltransferase	K02231	cobP, cobU; adenosylcobinamide kinase / adenosylcobinamide-phosphate guanylyltransferase [EC:2.7.1.156 2.7.7.62]	COG2087	CobU; Adenosyl cobinamide kinase/adenosyl cobinamide phosphate guanylyltransferase	Adenosylcobinamide-phosphate guanylyltransferase	Adenosylcobinamide kinase (EC 2.7.1.156) / Adenosylcobinamide-phosphate guanylyltransferase (EC 2.7.7.62)	-	-	-	-
NMSCH_01584	CDS	cobinamide adenolsyltransferase	K19221	cobA, btuR; cob(I)alamin adenosyltransferase [EC:2.5.1.17]	COG2109	BtuR; ATP:corrinoid adenosyltransferase	cob(I)yrinic acid a,c-diamide adenosyltransferase	Cob(I)alamin adenosyltransferase (EC 2.5.1.17) @ Cob(I)alamin adenosyltransferase (EC 2.5.1.17), clustered with cobalamin synthesis	-	-	-	-
NMSCH_01585	CDS	cobyric acid synthase	K02232	cobQ, cbiP; adenosylcobyric acid synthase [EC:6.3.5.10]	COG1492	CobQ; Cobyric acid synthase	cobyric acid synthase	Cobyric acid synthase (EC 6.3.5.10)	-	-	-	-
NMSCH_01586	CDS	Major Facilitator Superfamily protein	-	-	COG2271	UhpC; Sugar phosphate permease	MFS transporter	Uncharacterized MFS-type transporter	-	-	-	-
NMSCH_01587	CDS	hypothetical protein	-	-	-	-	hypothetical protein	hypothetical protein	-	-	-	-
NMSCH_01588	CDS	3-phosphoglycerate dehydrogenase	K00058	serA, PHGDH; D-3-phosphoglycerate dehydrogenase / 2-oxoglutarate reductase [EC:1.1.1.95 1.1.1.399]	COG0111	SerA; Phosphoglycerate dehydrogenase or related dehydrogenase	3-phosphoglycerate dehydrogenase	D-3-phosphoglycerate dehydrogenase (EC 1.1.1.95)	-	-	-	-
NMSCH_01589	CDS	cobalamin biosynthesis protein	K02227	cbiB, cobD; adenosylcobinamide-phosphate synthase [EC:6.3.1.10]	COG1270	CbiB; Cobalamin biosynthesis protein CobD/CbiB	adenosylcobinamide-phosphate synthase CbiB	Adenosylcobinamide-phosphate synthase (EC 6.3.1.10)	-	-	-	-
NMSCH_01590	CDS	threonine-phosphate decarboxylase	K02225	cobC1, cobC; cobalamin biosynthesis protein CobC	COG0079	HisC; Histidinol-phosphate/aromatic aminotransferase or cobyric acid decarboxylase	L-threonine O-3-phosphate decarboxylase	L-threonine 3-O-phosphate decarboxylase (EC 4.1.1.81)	-	-	-	-
NMSCH_01591	CDS	MFS transporter	-	-	COG2814	AraJ; Predicted arabinose efflux permease AraJ, MFS family	MFS transporter	Uncharacterized MFS-type transporter	-	-	-	-
NMSCH_01592	CDS	hypothetical protein	-	-	-	-	hypothetical protein	hypothetical protein	-	-	-	-
NMSCH_01593	CDS	MCD, Malonyl-CoA decarboxylase MCD	K01578	MLYCD; malonyl-CoA decarboxylase [EC:4.1.1.9]	-	-	malonyl-CoA decarboxylase	Malonyl-CoA decarboxylase (EC 4.1.1.9)	-	-	-	-
NMSCH_01594	CDS	malonyl-CoA/methylmalonyl-CoA synthetase	K18661	matB; malonyl-CoA/methylmalonyl-CoA synthetase [EC:6.2.1.-]	COG0318	MenE/FadK; O-succinylbenzoic acid-CoA ligase MenE or related acyl-CoA synthetase (AMP-forming)	malonyl-CoA synthase	Long-chain-fatty-acid--CoA ligase (EC 6.2.1.3)	-	-	-	-
NMSCH_01595	CDS	hypothetical protein	-	-	-	-	hypothetical protein	hypothetical protein	-	-	-	-
NMSCH_01596	CDS	hypothetical protein	-	-	-	-	DUF3618 domain-containing protein	hypothetical protein	-	-	-	-
NMSCH_01597	CDS	putative superfamily III holin-X	-	-	-	-	protein of unknown function DUF1469	FIG00800079: hypothetical protein	-	-	-	-
NMSCH_01598	CDS	hypothetical protein	-	-	-	-	hypothetical protein	hypothetical protein	-	-	-	-
NMSCH_01599	tRNA	tRNA-Gly(gcc)	-	-	-	-	hypothetical protein	hypothetical protein	-	-	-	-
NMSCH_01600	CDS	alpha,alpha-trehalose-phosphate synthase	K00697	otsA; trehalose 6-phosphate synthase [EC:2.4.1.15 2.4.1.347]	COG0380	OtsA; Trehalose-6-phosphate synthase, GT20 family	trehalose-6-phosphate synthase	hypothetical protein	GT20(2-456)	GT20	GT20	N
NMSCH_01601	CDS	glycogen operon protein	K01214	ISA, treX; isoamylase [EC:3.2.1.68]	COG1523	PulA; Pullulanase/glycogen debranching enzyme	glycogen debranching protein GlgX	Limit dextrin alpha-1,6-maltotetraose-hydrolase (EC 3.2.1.196)	CBM48(10-102)+GH13_11(180-529)	GH13+CBM48	CBM48+GH13_11	N
NMSCH_01602	CDS	phosphoribosylpyrophosphate synthetase	K00948	PRPS, prsA; ribose-phosphate pyrophosphokinase [EC:2.7.6.1]	COG0462	PrsA; Phosphoribosylpyrophosphate synthetase	ribose-phosphate pyrophosphokinase	Ribose-phosphate pyrophosphokinase (EC 2.7.6.1)	-	-	-	-
NMSCH_01603	CDS	inositol monophosphatase	-	-	-	-	hypothetical protein	Uncharacterized protein, Bsl7517 homolog	-	-	-	-
NMSCH_01604	CDS	hypothetical protein	-	-	-	-	hypothetical protein	hypothetical protein	-	-	-	-
NMSCH_01605	CDS	hypothetical protein	-	-	-	-	hypothetical protein	hypothetical protein	-	-	-	-
NMSCH_01606	tRNA	tRNA-SeC(tca)	-	-	-	-	hypothetical protein	hypothetical protein	-	-	-	-
NMSCH_01607	CDS	two-component system, NtrC family, nitrogen regulation sensor histidine kinase NtrY	K13598	ntrY; two-component system, NtrC family, nitrogen regulation sensor histidine kinase NtrY [EC:2.7.13.3]	COG5000	NtrY; Signal transduction histidine kinase NtrY involved in nitrogen fixation and metabolism regulation	PAS domain-containing sensor histidine kinase	Nitrogen regulation protein NtrY (EC 2.7.3.-)	-	-	-	-
NMSCH_01608	CDS	ATPase AAA	K13599	ntrX; two-component system, NtrC family, nitrogen regulation response regulator NtrX	COG2204	AtoC; DNA-binding transcriptional response regulator, NtrC family, contains REC, AAA-type ATPase, and a Fis-type DNA-binding domains	sigma-54 dependent transcriptional regulator	Nitrogen assimilation regulatory protein NtrX	-	-	-	-
NMSCH_01609	CDS	RNA-binding protein	K03666	hfq; host factor-I protein	COG1923	Hfq; sRNA-binding regulator protein Hfq	RNA chaperone Hfq	RNA-binding protein Hfq	-	-	-	-
NMSCH_01610	CDS	GTPase HflX	K03665	hflX; GTPase	COG2262	HflX; 50S ribosomal subunit-associated GTPase HflX	GTPase HflX	Ribosome LSU-associated GTP-binding protein HflX	-	-	-	-
NMSCH_01611	CDS	Adenylate cyclase 1	K01768	E4.6.1.1; adenylate cyclase [EC:4.6.1.1]	-	-	adenylate/guanylate cyclase domain-containing protein	hypothetical protein	-	-	-	-
NMSCH_01612	CDS	phosphonate transport system substrate-binding protein	K02044	phnD; phosphonate transport system substrate-binding protein	COG3221	PhnD; ABC-type phosphate/phosphonate transport system, periplasmic component	phosphonate ABC transporter substrate-binding protein	ABC transporter, substrate-binding protein (cluster 12, methionine/phosphonates)	-	-	-	-
NMSCH_01613	CDS	ATP-binding cassette domain-containing protein	K02041	phnC; phosphonate transport system ATP-binding protein [EC:7.3.2.2]	COG3638	PhnC; ABC-type phosphate/phosphonate transport system, ATPase component	ATP-binding cassette domain-containing protein	ABC transporter, ATP-binding protein	-	-	-	-
NMSCH_01614	CDS	phosphonate transport system permease protein	K02042	phnE; phosphonate transport system permease protein	-	-	ABC transporter permease	ABC transporter, permease protein / ABC transporter, permease protein	-	-	-	-
NMSCH_01615	CDS	Ferrichrome-iron receptor	K02014	TC.FEV.OM; iron complex outermembrane recepter protein	-	-	Ferrichrome-iron receptor	Ferrichrome-iron receptor	-	-	-	-
NMSCH_01616	CDS	alpha/beta fold hydrolase, partial	-	-	-	-	hypothetical protein	hypothetical protein	-	-	-	-
NMSCH_01617	CDS	hypothetical protein	-	-	-	-	hypothetical protein	hypothetical protein	-	-	-	-
NMSCH_01618	CDS	fatty-acyl-CoA synthase	K00666	K00666; fatty-acyl-CoA synthase [EC:6.2.1.-]	COG0318	MenE/FadK; O-succinylbenzoic acid-CoA ligase MenE or related acyl-CoA synthetase (AMP-forming)	acyl-CoA synthetase	3-methylmercaptopropionyl-CoA ligase (EC 6.2.1.44) of DmdB1 type	-	-	-	-
NMSCH_01619	CDS	PAS fold-containing protein	-	-	-	-	PAS domain-containing protein	PAS domain-containing protein	-	-	-	-
NMSCH_01620	CDS	chromosome partitioning protein	K03496	parA, soj; chromosome partitioning protein	COG1192	ParA; ParA-like ATPase involved in chromosome/plasmid partitioning or cellulose biosynthesis protein BcsQ	ParA family protein	ParA-like protein	-	-	-	-
NMSCH_01621	CDS	hypothetical protein	-	-	-	-	hypothetical protein	hypothetical protein	-	-	-	-
NMSCH_01622	CDS	lipoprotein	K03642	rlpA; rare lipoprotein A	-	-	hypothetical protein	Septum-associated rare lipoprotein A	-	-	-	-
NMSCH_01623	CDS	D-alanyl-D-alanine carboxypeptidase DacC	K07258	dacC, dacA, dacD; serine-type D-Ala-D-Ala carboxypeptidase (penicillin-binding protein 5/6) [EC:3.4.16.4]	COG1686	DacC; D-alanyl-D-alanine carboxypeptidase	Serine-type D-Ala-D-Ala carboxypeptidase	D-alanyl-D-alanine carboxypeptidase (EC 3.4.16.4)	-	-	-	-
NMSCH_01624	CDS	dTMP kinase	K00943	tmk, DTYMK; dTMP kinase [EC:2.7.4.9]	COG0125	Tmk; Thymidylate kinase	dTMP kinase	hypothetical protein	-	-	-	-
NMSCH_01625	CDS	XRE family transcriptional regulator	K02341	holB; DNA polymerase III subunit delta' [EC:2.7.7.7]	COG2812	DnaX; DNA polymerase III, gamma/tau subunits	DNA polymerase III subunit delta'	DNA polymerase III delta prime subunit (EC 2.7.7.7)	-	-	-	-
NMSCH_01626	CDS	Sequence 838 from patent US	-	-	-	-	helix-turn-helix domain-containing protein	hypothetical protein	-	-	-	-
NMSCH_01627	CDS	methionyl-tRNA synthetase	K01874	MARS, metG; methionyl-tRNA synthetase [EC:6.1.1.10]	COG0143	MetG; Methionyl-tRNA synthetase	methionyl-tRNA synthetase	hypothetical protein	-	-	-	-
NMSCH_01628	CDS	TatD family deoxyribonuclease	K03424	tatD; TatD DNase family protein [EC:3.1.21.-]	COG0084	TatD; 3'->5' ssDNA/RNA exonuclease TatD	TatD family hydrolase	Uncharacterized metal-dependent hydrolase YcfH	-	-	-	-
NMSCH_01629	CDS	phosphoribosyl 1,2-cyclic phosphate phosphodiesterase	K06167	phnP; phosphoribosyl 1,2-cyclic phosphate phosphodiesterase [EC:3.1.4.55]	COG1235	PhnP; Phosphoribosyl 1,2-cyclic phosphate phosphodiesterase	MBL fold metallo-hydrolase	Metal-dependent hydrolases of the beta-lactamase superfamily I; PhnP protein	-	-	-	-
NMSCH_01630	rRNA	16S ribosomal RNA	-	-	-	-	hypothetical protein	hypothetical protein	-	-	-	-
NMSCH_01631	tRNA	tRNA-Ile(gat)	-	-	-	-	hypothetical protein	tRNA-Ile-GAT	-	-	-	-
NMSCH_01632	tRNA	tRNA-Ala(tgc)	-	-	-	-	hypothetical protein	tRNA-Ala-TGC	-	-	-	-
NMSCH_01633	rRNA	23S ribosomal RNA	-	-	-	-	hypothetical protein	hypothetical protein	-	-	-	-
NMSCH_01634	rRNA	5S ribosomal RNA	-	-	-	-	hypothetical protein	hypothetical protein	-	-	-	-
NMSCH_01635	tRNA	tRNA-Met(cat)	-	-	-	-	hypothetical protein	tRNA-Met-CAT	-	-	-	-
NMSCH_01636	CDS	Transcriptional regulatory protein ros	-	-	-	-	MucR family transcriptional regulator	hypothetical protein	-	-	-	-
NMSCH_01637	CDS	serine protease	-	-	COG0265	DegQ; Periplasmic serine protease, S1-C subfamily, contain C-terminal PDZ domain	protease Do	Serine protease precursor MucD/AlgY associated with sigma factor RpoE	-	-	-	-
NMSCH_01638	CDS	putative ATPase	K07478	ycaJ; putative ATPase	COG2256	RarA; Replication-associated recombination protein RarA (DNA-dependent ATPase)	replication-associated recombination protein A	Replication-associated recombination protein RarA	-	-	-	-
NMSCH_01639	CDS	Leucine-responsive regulatory protein	K03719	lrp; Lrp/AsnC family transcriptional regulator, leucine-responsive regulatory protein	COG1522	Lrp; DNA-binding transcriptional regulator, Lrp family	Lrp/AsnC ligand binding domain-containing protein	Leucine-responsive regulatory protein, regulator for leucine (or lrp) regulon and high-affinity branched-chain amino acid transport system	-	-	-	-
NMSCH_01640	CDS	1-aminocyclopropane-1-carboxylate deaminase	K01505	E3.5.99.7; 1-aminocyclopropane-1-carboxylate deaminase [EC:3.5.99.7]	COG2515	Acd; 1-aminocyclopropane-1-carboxylate deaminase/D-cysteine desulfhydrase, PLP-dependent ACC family	1-aminocyclopropane-1-carboxylate deaminase	1-aminocyclopropane-1-carboxylate deaminase (EC 3.5.99.7)	-	-	-	-
NMSCH_01641	CDS	gamma-glutamyltranspeptidase / glutathione hydrolase	K00681	ggt; gamma-glutamyltranspeptidase / glutathione hydrolase [EC:2.3.2.2 3.4.19.13]	COG0405	Ggt; Gamma-glutamyltranspeptidase	gamma-glutamyltransferase	Gamma-glutamyltranspeptidase (EC 2.3.2.2) @ Glutathione hydrolase (EC 3.4.19.13)	-	-	-	-
NMSCH_01642	CDS	phosphoribosylamine--glycine ligase	K01945	purD; phosphoribosylamine---glycine ligase [EC:6.3.4.13]	COG0151	PurD; Phosphoribosylamine-glycine ligase	phosphoribosylamine--glycine ligase	Phosphoribosylamine--glycine ligase (EC 6.3.4.13)	-	-	-	-
NMSCH_01643	CDS	hypothetical protein	-	-	-	-	hypothetical protein	hypothetical protein	-	-	-	-
NMSCH_01644	CDS	Oxalate decarboxylase OxdC	K01569	oxdD; oxalate decarboxylase [EC:4.1.1.2]	COG2140	OxdD; Oxalate decarboxylase/archaeal phosphoglucose isomerase, cupin superfamily	oxalate decarboxylase family bicupin	Oxalate decarboxylase (EC 4.1.1.2)	-	-	-	-
NMSCH_01645	CDS	RND transporter MFP subunit	-	-	-	-	efflux RND transporter periplasmic adaptor subunit	RND efflux system, membrane fusion protein	-	-	-	-
NMSCH_01646	CDS	quinoprotein glucose dehydrogenase	K00117	gcd; quinoprotein glucose dehydrogenase [EC:1.1.5.2]	-	-	membrane-bound PQQ-dependent dehydrogenase, glucose/quinate/shikimate family	Glucose dehydrogenase, PQQ-dependent (EC 1.1.5.2)	-	-	-	-
NMSCH_01647	CDS	4-hydroxy-tetrahydrodipicolinate synthase	K01714	dapA; 4-hydroxy-tetrahydrodipicolinate synthase [EC:4.3.3.7]	COG0329	DapA; 4-hydroxy-tetrahydrodipicolinate synthase/N-acetylneuraminate lyase	dihydrodipicolinate synthase family protein	Dihydrodipicolinate synthase family protein RL4423	-	-	-	-
NMSCH_01648	CDS	xanthine dehydrogenase family protein molybdopterin-binding subunit	K11177	yagR; xanthine dehydrogenase YagR molybdenum-binding subunit [EC:1.17.1.4]	COG1529	CoxL; Aldehyde, CO or xanthine dehydrogenase, Mo-binding subunit	xanthine dehydrogenase family protein molybdopterin-binding subunit	Periplasmic aromatic aldehyde oxidoreductase, molybdenum binding subunit YagR	-	-	-	-
NMSCH_01649	CDS	xanthine dehydrogenase YagS FAD-binding subunit	K11178	yagS; xanthine dehydrogenase YagS FAD-binding subunit [EC:1.17.1.4]	COG1319	CutB; Aldehyde, CO, or xanthine dehydrogenase, FAD-binding subunit	xanthine dehydrogenase family protein subunit M	Periplasmic aromatic aldehyde oxidoreductase, FAD binding subunit YagS	-	-	-	-
NMSCH_01650	CDS	xanthine dehydrogenase YagT iron-sulfur-binding subunit	K13483	yagT; xanthine dehydrogenase YagT iron-sulfur-binding subunit	COG2080	CutS; Aldehyde, CO, or xanthine dehydrogenase, Fe-S subunit, CoxS/CutS family	(2Fe-2S)-binding protein	Periplasmic aromatic aldehyde oxidoreductase, iron-sulfur subunit YagT	-	-	-	-
NMSCH_01651	CDS	Protein of unknown function	-	-	-	-	DUF2945 domain-containing protein	Uncharacterized protein RD1_2467	-	-	-	-
NMSCH_01652	CDS	hypothetical protein	-	-	-	-	hypothetical protein	hypothetical protein	-	-	-	-
NMSCH_01653	CDS	Two-component sensor histidine kinase, contains HisKA and HATPase domains	-	-	COG2203 | COG3920	-	GAF domain-containing protein	hypothetical protein	-	-	-	-
NMSCH_01654	CDS	hypothetical protein	-	-	-	-	hypothetical protein	hypothetical protein	-	-	-	-
NMSCH_01655	CDS	Acetyl esterase/lipase	-	-	-	-	alpha/beta hydrolase	hypothetical protein	-	-	-	-
NMSCH_01656	CDS	DNA repair protein RadD	K19789	radD; DNA repair protein RadD	-	-	DEAD/DEAH box helicase	Putative ATP-dependent helicase	-	-	-	-
NMSCH_01657	CDS	precorrin-6A synthase (deacetylating)	K02228	cobF; precorrin-6A synthase [EC:2.1.1.152]	COG2243	CobF; Precorrin-2 methylase	precorrin-6A synthase (deacetylating)	Precorrin-6A synthase (deacetylating) (EC 2.1.1.152)	-	-	-	-
NMSCH_01658	CDS	ornithine cyclodeaminase family protein	-	-	COG2423	OCDMu; Ornithine cyclodeaminase/archaeal alanine dehydrogenase, mu-crystallin family	ornithine cyclodeaminase family protein	Ornithine cyclodeaminase (EC 4.3.1.12)	-	-	-	-
NMSCH_01659	CDS	alanine racemase	K18425	dhaa; 3-hydroxy-D-aspartate aldolase [EC:4.1.3.41]	COG3616	Dsd1; D-serine deaminase, pyridoxal phosphate-dependent	DSD1 family PLP-dependent enzyme	metal-activated pyridoxal enzyme	-	-	-	-
NMSCH_01660	CDS	threonine synthase	K01733	thrC; threonine synthase [EC:4.2.3.1]	COG0498	ThrC; Threonine synthase	pyridoxal-phosphate dependent enzyme	Threonine-synthase-like protein 4	-	-	-	-
NMSCH_01661	CDS	D-amino-acid dehydrogenase	K00285	dadA; D-amino-acid dehydrogenase [EC:1.4.5.1]	COG0665	DadA; Glycine/D-amino acid oxidase (deaminating)	D-amino acid dehydrogenase	D-amino acid dehydrogenase (EC 1.4.99.6)	-	-	-	-
NMSCH_01662	misc_RNA	Glycine	-	-	-	-	hypothetical protein	hypothetical protein	-	-	-	-
NMSCH_01663	misc_RNA	Glycine	-	-	-	-	hypothetical protein	hypothetical protein	-	-	-	-
NMSCH_01664	CDS	MULTISPECIES: ethyl tert-butyl ether degradation protein	-	-	-	-	hypothetical protein	hypothetical protein	-	-	-	-
NMSCH_01665	CDS	hypothetical protein	-	-	-	-	hypothetical protein	hypothetical protein	-	-	-	-
NMSCH_01666	CDS	Glutathione S-transferase	-	-	-	-	glutathione S-transferase	Glutathione S-transferase family protein	-	-	-	-
NMSCH_01667	CDS	putative oxidoreductase	K15977	K15977; putative oxidoreductase	-	-	hypothetical protein	hypothetical protein	-	-	-	-
NMSCH_01668	CDS	glycosyltransferase family 2 protein	-	-	-	-	glycosyltransferase family 2 protein	Glycosyl transferase, family 2	-	-	-	-
NMSCH_01669	CDS	acetylornithine deacetylase	K01438	argE; acetylornithine deacetylase [EC:3.5.1.16]	-	-	acetylornithine deacetylase	Uncharacterized deacetylase	-	-	-	-
NMSCH_01670	CDS	hypothetical protein	-	-	-	-	hypothetical protein	hypothetical protein	-	-	-	-
NMSCH_01671	CDS	acetyl esterase/lipase	K01432	AFMID; arylformamidase [EC:3.5.1.9]	COG0657	Aes; Acetyl esterase/lipase	alpha/beta hydrolase	hypothetical protein	-	-	-	-
NMSCH_01672	CDS	two-component sensor histidine kinase	-	-	-	-	histidine kinase	Chemotaxis protein methyltransferase CheR (EC 2.1.1.80)	-	-	-	-
NMSCH_01673	CDS	hypothetical protein	-	-	-	-	hypothetical protein	hypothetical protein	-	-	-	-
NMSCH_01674	CDS	carbonic anhydrase	K01673	cynT, can; carbonic anhydrase [EC:4.2.1.1]	COG0288	CynT; Carbonic anhydrase	carbonic anhydrase	Carbonic anhydrase, beta class (EC 4.2.1.1)	-	-	-	-
NMSCH_01675	CDS	SulP family inorganic anion transporter	-	-	COG0659	SUL1; Sulfate permease or related transporter, MFS superfamily	hypothetical protein	Na(+)-dependent bicarbonate transporter BicA	-	-	-	-
NMSCH_01676	CDS	Cyclin-dependent kinase inhibitor 1C (P57, Kip2)	-	-	-	-	hypothetical protein	hypothetical protein	-	-	-	-
NMSCH_01677	CDS	Sequence 1430 from patent US	-	-	-	-	hypothetical protein	hypothetical protein	-	-	-	-
NMSCH_01678	CDS	hypothetical protein	-	-	-	-	hypothetical protein	hypothetical protein	-	-	-	-
NMSCH_01679	CDS	pirin	-	-	-	-	hypothetical protein	hypothetical protein	-	-	-	-
NMSCH_01680	CDS	RNA methyltransferase, partial	K03218	rlmB; 23S rRNA (guanosine2251-2'-O)-methyltransferase [EC:2.1.1.185]	COG0566	SpoU; tRNA G18 (ribose-2'-O)-methylase SpoU	RNA methyltransferase	hypothetical protein	-	-	-	-
NMSCH_01681	CDS	hypothetical protein	-	-	-	-	hypothetical protein	hypothetical protein	-	-	-	-
NMSCH_01682	CDS	MFS transporter	K08369	ydjE; MFS transporter, putative metabolite:H+ symporter	-	-	MFS transporter	hypothetical protein	-	-	-	-
NMSCH_01683	CDS	amidohydrolase family protein	K07045	K07045; uncharacterized protein	COG2159	LigW; 5-carboxyvanillate decarboxylase LigW (lignin degradation), amidohydro domain	amidohydrolase family protein	hypothetical protein	-	-	-	-
NMSCH_01684	CDS	methyl-accepting chemotaxis protein	-	-	-	-	nitrate- and nitrite sensing domain-containing protein	hypothetical protein	-	-	-	-
NMSCH_01685	CDS	DNA-binding transcriptional regulator, HxlR family	-	-	COG1733	HxlR; DNA-binding transcriptional regulator, HxlR family	helix-turn-helix transcriptional regulator	Transcriptional regulator, HxlR family	-	-	-	-
NMSCH_01686	CDS	zinc-binding alcohol dehydrogenase family protein	K00344	qor, CRYZ; NADPH:quinone reductase [EC:1.6.5.5]	COG0604	Qor; NADPH:quinone reductase or related Zn-dependent oxidoreductase	zinc-binding alcohol dehydrogenase family protein	Zinc-type alcohol dehydrogenase-like protein	-	-	-	-
NMSCH_01687	CDS	cupin domain-containing protein	-	-	COG0662	ManC; Mannose-6-phosphate isomerase, cupin superfamily	cupin domain-containing protein	Cupin:Cupin region	-	-	-	-
NMSCH_01688	CDS	MFS transporter	-	-	-	-	MFS transporter	Uncharacterized MFS-type transporter	-	-	-	-
NMSCH_01689	CDS	Excinuclease ABC subunit A	K03701	uvrA; excinuclease ABC subunit A	COG0178	UvrA; Excinuclease UvrABC ATPase subunit	excinuclease ABC subunit UvrA	Excinuclease ABC subunit A	-	-	-	-
NMSCH_01690	CDS	CoxB-like protein	-	-	-	-	transporter	hypothetical protein	-	-	-	-
NMSCH_01691	CDS	signal protein PDZ	-	-	COG0265	DegQ; Periplasmic serine protease, S1-C subfamily, contain C-terminal PDZ domain	S1C family serine protease	Possible serine protease, htrA-like	-	-	-	-
NMSCH_01692	CDS	hypothetical protein	-	-	-	-	hypothetical protein	hypothetical protein	-	-	-	-
NMSCH_01693	CDS	protein of unknown function	-	-	COG5457	YjiS; Uncharacterized conserved protein YjiS, DUF1127 family	DUF1127 domain-containing protein	Uncharacterized protein SMc02051	-	-	-	-
NMSCH_01694	CDS	methylenetetrahydrofolate--tRNA-(uracil-5-)-methyltransferase	K04094	trmFO, gid; methylenetetrahydrofolate--tRNA-(uracil-5-)-methyltransferase [EC:2.1.1.74]	COG1206	TrmFO; Folate-dependent tRNA-U54 methylase TrmFO/GidA	methylenetetrahydrofolate--tRNA-(uracil(54)-C(5))-methyltransferase (FADH(2)-oxidizing) TrmFO	Methylenetetrahydrofolate--tRNA-(uracil-5-)-methyltransferase TrmFO (EC 2.1.1.74)	-	-	-	-
NMSCH_01695	tRNA	tRNA-Leu(cag)	-	-	-	-	hypothetical protein	hypothetical protein	-	-	-	-
NMSCH_01696	CDS	glycosyltransferase	-	-	-	-	glycosyltransferase	Glycosyltransferase	N	GT2+GT4	GT2+GT4	N
NMSCH_01697	CDS	DNA-binding transcriptional regulator, PadR family	-	-	-	-	PadR family transcriptional regulator	Transcriptional regulator, PadR family	-	-	-	-
NMSCH_01698	CDS	rhamnosyltransferase	K12990	rfbF, rhlC; rhamnosyltransferase [EC:2.4.1.-]	-	-	rhamnosyltransferase	dTDP-rhamnosyl transferase RfbF (EC 2.-.-.-)	GT2_Glyco_trans_2_3(112-302)	N	GT2	N
NMSCH_01699	CDS	glycosyltransferase family 2 protein	-	-	COG1216	WcaE; Glycosyltransferase, GT2 family	glycosyltransferase family 2 protein	Glycosyl transferase, family 2	GT2_Glyco_tranf_2_3(7-233)	N	GT2	N
NMSCH_01700	CDS	putative membrane protein	-	-	-	-	DUF2142 domain-containing protein	hypothetical protein	-	-	-	-
NMSCH_01701	CDS	aminoacrylate hydrolase	K09023	rutD; aminoacrylate hydrolase [EC:3.5.1.-]	COG0596	MenH; 2-succinyl-6-hydroxy-2,4-cyclohexadiene-1-carboxylate synthase MenH and related esterases, alpha/beta hydrolase fold	pyrimidine utilization protein D	Possible hydrolase or acyltransferase RutD in novel pyrimidine catabolism pathway	-	-	-	-
NMSCH_01702	CDS	aminoacrylate peracid reductase	K09021	rutC; aminoacrylate peracid reductase	COG0251	RidA; Enamine deaminase RidA, house cleaning of reactive enamine intermediates, YjgF/YER057c/UK114 family	pyrimidine utilization protein C	Putative aminoacrylate peracid reductase RutC @ RidA/YER057c/UK114 superfamily protein	-	-	-	-
NMSCH_01703	CDS	ureidoacrylate peracid hydrolase	K09020	rutB; ureidoacrylate peracid hydrolase [EC:3.5.1.110]	COG1335	PncA; Nicotinamidase-related amidase	pyrimidine utilization protein B	Peroxyureidoacrylate/ureidoacrylate amidohydrolase RutB (EC 3.5.1.110)	-	-	-	-
NMSCH_01704	CDS	pyrimidine oxygenase	K09018	rutA; pyrimidine oxygenase [EC:1.14.99.46]	COG2141	SsuD; Flavin-dependent oxidoreductase, luciferase family (includes alkanesulfonate monooxygenase SsuD and methylene tetrahydromethanopterin reductase)	pyrimidine oxygenase	Pyrimidine monooxygenase RutA (EC 1.14.99.46)	-	-	-	-
NMSCH_01705	CDS	protein of unknown function	-	-	-	-	DUF4864 domain-containing protein	hypothetical protein	-	-	-	-
NMSCH_01706	CDS	hypothetical protein	-	-	-	-	hypothetical protein	hypothetical protein	-	-	-	-
NMSCH_01707	CDS	threonine synthase	K01733	thrC; threonine synthase [EC:4.2.3.1]	COG0498	ThrC; Threonine synthase	threonine synthase	Threonine synthase (EC 4.2.3.1)	-	-	-	-
NMSCH_01708	CDS	peptidase M16	-	-	COG0612	PqqL; Predicted Zn-dependent peptidase, M16 family	insulinase family protein	hypothetical protein	-	-	-	-
NMSCH_01709	CDS	diguanylate cyclase	-	-	COG2199 | COG2200 | COG2202	-	EAL domain-containing protein	diguanylate cyclase/phosphodiesterase (GGDEF & EAL domains) with PAS/PAC sensor(s)	-	-	-	-
NMSCH_01710	CDS	membrane Transport	-	-	-	-	hypothetical protein	hypothetical protein	-	-	-	-
NMSCH_01711	CDS	ferredoxin--NAD(+) reductase	-	-	-	-	ferredoxin-NAD reductase	hypothetical protein	-	-	-	-
NMSCH_01712	CDS	hypothetical protein	-	-	-	-	hypothetical protein	hypothetical protein	-	-	-	-
NMSCH_01713	CDS	Methyl-accepting chemotaxis protein	-	-	-	-	Methyl-accepting chemotaxis protein	Methyl-accepting chemotaxis protein	-	-	-	-
NMSCH_01714	CDS	MULTISPECIES: glycogen/starch/alpha-glucan phosphorylase	K00688	PYG, glgP; glycogen phosphorylase [EC:2.4.1.1]	COG0058	GlgP; Glucan phosphorylase	starch phosphorylase	Glycogen phosphorylase (EC 2.4.1.1)	GT35(130-843)	GT35	GT35	N
NMSCH_01715	CDS	Oligo-1,6-glucosidase	K01187	malZ; alpha-glucosidase [EC:3.2.1.20]	COG0366	AmyA; Glycosidase/amylase (phosphorylase)	Oligo-1,6-glucosidase	Maltodextrin glucosidase (EC 3.2.1.20)	GH13_23(29-364)	GH13	GH13_23	N
NMSCH_01716	CDS	glycogen synthase GlgA	K00703	glgA; starch synthase [EC:2.4.1.21]	COG0297	GlgA; Glycogen synthase	glycogen synthase	Glycogen synthase, ADP-glucose transglucosylase (EC 2.4.1.21)	GT5(36-497)	GT5	GT5	N
NMSCH_01717	CDS	1,4-alpha-glucan branching protein GlgB	K00700	GBE1, glgB; 1,4-alpha-glucan branching enzyme [EC:2.4.1.18]	COG0296	GlgB; 1,4-alpha-glucan branching enzyme	1,4-alpha-glucan branching protein GlgB	1,4-alpha-glucan (glycogen) branching enzyme, GH-13-type (EC 2.4.1.18)	CBM48(153-240)+GH13_9(308-608)	GH13+CBM48	CBM48+GH13_9	N
NMSCH_01718	tRNA	tRNA-Ile(gat)	-	-	-	-	hypothetical protein	hypothetical protein	-	-	-	-
NMSCH_01719	CDS	starch synthase (maltosyl-transferring)	K16147	glgE; starch synthase (maltosyl-transferring) [EC:2.4.99.16]	COG0366	AmyA; Glycosidase/amylase (phosphorylase)	DUF3416 domain-containing protein	Alpha-amylase (EC 3.2.1.1)	GH13_3(44-262)+GH13_3(694-915)	GH0+GH13	GH13_3+GH13	N
NMSCH_01720	CDS	malto-oligosyltrehalose synthase	K00705	malQ; 4-alpha-glucanotransferase [EC:2.4.1.25]	COG1640 | COG3280	-	malto-oligosyltrehalose synthase	4-alpha-glucanotransferase (amylomaltase) (EC 2.4.1.25) / Malto-oligosyltrehalose synthase (EC 5.4.99.15)	GH77(166-673)+GH13_26(727-1089)	GH13+GH77	GH13_26+GH77	N
NMSCH_01721	CDS	maltooligosyl trehalose hydrolase	K01236	treZ, glgZ; maltooligosyltrehalose trehalohydrolase [EC:3.2.1.141]	COG0296	GlgB; 1,4-alpha-glucan branching enzyme	malto-oligosyltrehalose trehalohydrolase	Malto-oligosyltrehalose trehalohydrolase (EC 3.2.1.141)	GH13_10(122-438)	GH13+CBM48	CBM48+GH13_10	N
NMSCH_01722	CDS	hypothetical protein	-	-	-	-	hypothetical protein	hypothetical protein	-	-	-	-
NMSCH_01723	CDS	YiaAB two helix domain protein	-	-	-	-	hypothetical protein	hypothetical protein	-	-	-	-
NMSCH_01724	CDS	phage shock protein A (PspA) family protein	-	-	-	-	PspA/IM30 family protein	hypothetical protein	-	-	-	-
NMSCH_01725	CDS	TetR/AcrR family transcriptional regulator	-	-	-	-	TetR/AcrR family transcriptional regulator	Transcriptional regulator, AcrR family	-	-	-	-
NMSCH_01726	CDS	methyl-accepting chemotaxis sensory transducer with Cache sensor	K03406	mcp; methyl-accepting chemotaxis protein	-	-	cache domain-containing protein	Methyl-accepting chemotaxis sensor/transducer protein	-	-	-	-
NMSCH_01727	CDS	NitT/TauT family transport system substrate-binding protein	K15553	ssuA; sulfonate transport system substrate-binding protein	-	-	ABC transporter substrate-binding protein	ABC transporter, substrate-binding protein (cluster 10, nitrate/sulfonate/bicarbonate)	-	-	-	-
NMSCH_01728	CDS	MFS transporter, DHA2 family, multidrug resistance protein	K03446	emrB; MFS transporter, DHA2 family, multidrug resistance protein	COG2814	AraJ; Predicted arabinose efflux permease AraJ, MFS family	DHA2 family efflux MFS transporter permease subunit	Inner-membrane proton/drug antiporter (MSF type) of tripartite multidrug efflux system	-	-	-	-
NMSCH_01729	CDS	membrane fusion protein, multidrug efflux system	K03543	emrA; membrane fusion protein, multidrug efflux system	-	-	HlyD family secretion protein	Membrane fusion component of MSF-type tripartite multidrug efflux system	-	-	-	-
NMSCH_01730	CDS	transcriptional regulator, TetR family	K18301	mexL; TetR/AcrR family transcriptional regulator, mexJK operon transcriptional repressor	-	-	transcriptional regulator, TetR family	Transcriptional regulator, AcrR family	-	-	-	-
NMSCH_01731	CDS	hypothetical protein	K09987	K09987; uncharacterized protein	COG3820	Uncharacterized conserved protein, DUF1013 family	DUF1013 domain-containing protein	hypothetical protein	-	-	-	-
NMSCH_01732	CDS	putative arabinose efflux permease, MFS family	-	-	COG2271	UhpC; Sugar phosphate permease	MFS transporter	Uncharacterized MFS-type transporter	-	-	-	-
NMSCH_01733	CDS	Acetoin utilization deacetylase AcuC	-	-	-	-	histone deacetylase family protein	Amino deacylase	-	-	-	-
NMSCH_01734	CDS	phosphohydrolase	K13815	rpfG; two-component system, response regulator RpfG	-	-	response regulator receiver modulated metal dependent phosphohydrolase	Response regulator	-	-	-	-
NMSCH_01735	CDS	HTH-type transcriptional regulator CysL	-	-	COG0583	LysR; DNA-binding transcriptional regulator, LysR family	LysR family transcriptional regulator	Transcriptional regulator, LysR family	-	-	-	-
NMSCH_01736	CDS	FAD-dependent monooxygenase	-	-	-	-	FAD-binding monooxygenase	hypothetical protein	-	-	-	-
NMSCH_01737	CDS	hypothetical protein	-	-	-	-	hypothetical protein	hypothetical protein	-	-	-	-
NMSCH_01738	CDS	hypothetical protein	-	-	-	-	hypothetical protein	Bll2537 protein	-	-	-	-
NMSCH_01739	CDS	benzoylformate decarboxylase	K01576	mdlC; benzoylformate decarboxylase [EC:4.1.1.7]	COG0028	IlvB; Acetolactate synthase large subunit or other thiamine pyrophosphate-requiring enzyme	acetolactate synthase	Benzoylformate decarboxylase (EC 4.1.1.7)	-	-	-	-
NMSCH_01740	CDS	manganese transport protein	K03322	mntH; manganese transport protein	COG1914	MntH; Mn2+ or Fe2+ transporter, NRAMP family	Nramp family divalent metal transporter	Manganese transport protein MntH	-	-	-	-
NMSCH_01741	CDS	manganese transporter	K11924	mntR; DtxR family transcriptional regulator, manganese transport regulator	COG1321	MntR; Mn-dependent transcriptional regulator MntR, DtxR family	manganese-binding transcriptional regulator MntR	Mn-dependent transcriptional regulator MntR	-	-	-	-
NMSCH_01742	CDS	hypothetical protein	-	-	COG4307	Uncharacterized conserved protein, DUF2248 family	putative zinc-binding peptidase	Bll5268 protein	-	-	-	-
NMSCH_01743	CDS	hypothetical protein	-	-	COG1305 | COG4196	-	transglutaminase family protein	Large protein containing transglutaminase-like domain	-	-	-	-
NMSCH_01744	CDS	hypothetical protein	-	-	COG2307 | COG2308	-	circularly permuted type 2 ATP-grasp protein	Protein containing domains DUF404, DUF407, DUF403	-	-	-	-
NMSCH_01745	CDS	transglutaminase family protein	-	-	COG1305	YebA; Transglutaminase-like enzyme, putative cysteine protease	transglutaminase family protein	Protein containing transglutaminase-like domain, putative cysteine protease	-	-	-	-
NMSCH_01746	CDS	pyridoxamine 5'-phosphate oxidase	K07006	K07006; uncharacterized protein	COG3576	Predicted flavin-nucleotide-binding protein, pyridoxine 5'-phosphate oxidase superfamily	pyridoxamine 5'-phosphate oxidase family protein	Mll0539 protein	-	-	-	-
NMSCH_01747	CDS	lysine--tRNA ligase	K04566	lysK; lysyl-tRNA synthetase, class I [EC:6.1.1.6]	COG1384	LysS; Lysyl-tRNA synthetase, class I	Lysine--tRNA ligase	Lysyl-tRNA synthetase (class I) (EC 6.1.1.6)	-	-	-	-
NMSCH_01748	CDS	protein of unknown function	-	-	-	-	hypothetical protein	hypothetical protein	-	-	-	-
NMSCH_01749	CDS	amino acid ABC transporter substrate-binding protein (PAAT family)	K02030	ABC.PA.S; polar amino acid transport system substrate-binding protein	COG0834	HisJ; ABC-type amino acid transport/signal transduction system, periplasmic component/domain	amino acid ABC transporter substrate-binding protein (PAAT family)	ABC-type amino acid transport/signal transduction system, periplasmic component/domain	-	-	-	-
NMSCH_01750	CDS	glycosyltransferase	K20327	xagB; glycosyltransferase XagB	-	-	hypothetical protein	hypothetical protein	GT2_Glyco_trans_2_3(327-517)	GT2	GT2	N
NMSCH_01751	CDS	Sequence 571 from patent US	-	-	-	-	hypothetical protein	hypothetical protein	-	-	-	-
NMSCH_01752	CDS	Sequence 2450 from patent US	-	-	-	-	hypothetical protein	hypothetical protein	-	-	-	-
NMSCH_01753	CDS	ATP diphosphatase	K04765	mazG; nucleoside triphosphate diphosphatase [EC:3.6.1.9]	COG3956	YabN; Uncharacterized conserved protein YabN, contains tetrapyrrole methylase and MazG-like pyrophosphatase domain	nucleoside triphosphate pyrophosphohydrolase	Nucleoside triphosphate pyrophosphohydrolase MazG (EC 3.6.1.8)	-	-	-	-
NMSCH_01754	CDS	hypothetical protein	-	-	-	-	hypothetical protein	hypothetical protein	-	-	-	-
NMSCH_01755	CDS	hypothetical protein	-	-	-	-	hypothetical protein	hypothetical protein	-	-	-	-
NMSCH_01756	CDS	Ferritin-like metal-binding protein YciE	-	-	COG3685	YciE; Ferritin-like metal-binding protein YciE	ferritin-like domain-containing protein	Stress response diiron-containing protein YciF	-	-	-	-
NMSCH_01757	CDS	hypothetical protein	-	-	-	-	hypothetical protein	hypothetical protein	-	-	-	-
NMSCH_01758	CDS	DoxX family membrane protein	-	-	-	-	putative membrane protein	hypothetical protein	-	-	-	-
NMSCH_01759	CDS	class IV aminotransferase	K00826	E2.6.1.42, ilvE; branched-chain amino acid aminotransferase [EC:2.6.1.42]	COG0115	IlvE; Branched-chain amino acid aminotransferase/4-amino-4-deoxychorismate lyase	aminotransferase class IV	Aminodeoxychorismate lyase (EC 4.1.3.38)	-	-	-	-
NMSCH_01760	CDS	para-aminobenzoate synthetase component 2	K01664	pabA; para-aminobenzoate synthetase component II [EC:2.6.1.85]	COG0512	PabA; Anthranilate/para-aminobenzoate synthase component II (glutamine amidotransferase)	aminodeoxychorismate/anthranilate synthase component II	Para-aminobenzoate synthase, amidotransferase component (EC 2.6.1.85)	-	-	-	-
NMSCH_01761	CDS	para-aminobenzoate synthetase component 1	K01665	pabB; para-aminobenzoate synthetase component I [EC:2.6.1.85]	COG0147	TrpE; Anthranilate/para-aminobenzoate synthases component I	para-aminobenzoate synthetase component 1	Para-aminobenzoate synthase, aminase component (EC 2.6.1.85)	-	-	-	-
NMSCH_01762	CDS	ribosomal protein S12 methylthiotransferase RimO	K14441	rimO; ribosomal protein S12 methylthiotransferase [EC:2.8.4.4]	COG0621	MiaB; tRNA A37 methylthiotransferase MiaB	30S ribosomal protein S12 methylthiotransferase RimO	Ribosomal protein S12p Asp88 (E. coli) methylthiotransferase (EC 2.8.4.4)	-	-	-	-
NMSCH_01763	CDS	DNA repair protein	K02346	dinB; DNA polymerase IV [EC:2.7.7.7]	COG0389	DinP; Nucleotidyltransferase/DNA polymerase DinP involved in DNA repair	DNA polymerase IV	DNA polymerase IV (EC 2.7.7.7)	-	-	-	-
NMSCH_01764	CDS	Sequence 772 from patent US	-	-	-	-	hypothetical protein	hypothetical protein	-	-	-	-
NMSCH_01765	CDS	ABC-type sugar transport system, ATPase component	-	-	-	-	hypothetical protein	ABC-type sugar transport systems, ATPase components	-	-	-	-
NMSCH_01766	CDS	bifunctional nicotinamidase/pyrazinamidase	K08281	pncA; nicotinamidase/pyrazinamidase [EC:3.5.1.19 3.5.1.-]	COG1335	PncA; Nicotinamidase-related amidase	bifunctional nicotinamidase/pyrazinamidase	Nicotinamidase (EC 3.5.1.19)	-	-	-	-
NMSCH_01767	CDS	NADPH2:quinone reductase	K00344	qor, CRYZ; NADPH:quinone reductase [EC:1.6.5.5]	COG0604	Qor; NADPH:quinone reductase or related Zn-dependent oxidoreductase	quinone oxidoreductase	Quinone oxidoreductase (EC 1.6.5.5)	-	-	-	-
NMSCH_01768	CDS	succinate dehydrogenase assembly factor 2 family protein	K09159	cptB; antitoxin CptB	COG2938	SdhE; Succinate dehydrogenase flavin-adding protein, antitoxin component of the CptAB toxin-antitoxin module	hypothetical protein	Succinate dehydrogenase flavin-adding protein, antitoxin of CptAB toxin-antitoxin	-	-	-	-
NMSCH_01769	CDS	hypothetical protein	-	-	-	-	hypothetical protein	hypothetical protein	-	-	-	-
NMSCH_01770	CDS	hypothetical protein	-	-	-	-	hypothetical protein	hypothetical protein	-	-	-	-
NMSCH_01771	CDS	transcription-repair coupling factor	K03723	mfd; transcription-repair coupling factor (superfamily II helicase) [EC:3.6.4.-]	COG1197	Mfd; Transcription-repair coupling factor (superfamily II helicase)	transcription-repair coupling factor	Transcription-repair coupling factor	-	-	-	-
NMSCH_01772	CDS	MFS transporter, PAT family, beta-lactamase induction signal transducer AmpG	K08218	ampG; MFS transporter, PAT family, beta-lactamase induction signal transducer AmpG	-	-	MFS transporter	AmpG permease	-	-	-	-
NMSCH_01773	CDS	hypothetical protein	-	-	-	-	DUF2778 domain-containing protein	hypothetical protein	-	-	-	-
NMSCH_01774	CDS	beta-methylmalyl-CoA/L-malyl-CoA lyase	K08691	mcl; malyl-CoA/(S)-citramalyl-CoA lyase [EC:4.1.3.24 4.1.3.25]	COG2301	CitE; Citrate lyase beta subunit	CoA ester lyase	Malyl-CoA lyase (EC 4.1.3.24) @ Beta-methylmalyl-CoA lyase (EC 4.1.3.-) @ Citramalyl-CoA lyase (EC 4.1.3.-)	-	-	-	-
NMSCH_01775	CDS	Transcriptional regulator GlxA family, contains an amidase domain and an AraC-type DNA-binding HTH domain	-	-	COG4977	GlxA; Transcriptional regulator GlxA, contains an amidase domain and an AraC-type DNA-binding HTH domain	helix-turn-helix domain-containing protein	Transcriptional regulator, AraC family	-	-	-	-
NMSCH_01776	CDS	cyclohexyl-isocyanide hydratase	K18199	inhA; cyclohexyl-isocyanide hydratase [EC:4.2.1.103]	COG4977	GlxA; Transcriptional regulator GlxA, contains an amidase domain and an AraC-type DNA-binding HTH domain	DJ-1/PfpI family protein	Transcriptional regulator, AraC family	-	-	-	-
NMSCH_01777	CDS	SnoaL-like domain-containing protein	-	-	-	-	nuclear transport factor 2 family protein	hypothetical protein	-	-	-	-
NMSCH_01778	CDS	DNA-binding protein	K11940	hspQ; heat shock protein HspQ	COG3785	HspQ; Heat shock protein HspQ	heat shock protein HspQ	hypothetical protein	-	-	-	-
NMSCH_01779	CDS	protein of unknown function	-	-	-	-	DUF4424 domain-containing protein	hypothetical protein	-	-	-	-
NMSCH_01780	CDS	Invasion protein IalB, involved in pathogenesis	-	-	-	-	invasion associated locus B family protein	Bll4589 protein	N	CBM50	N	Y(1-30)
NMSCH_01781	CDS	AMP-binding enzyme	-	-	-	-	AMP-binding protein	hypothetical protein	-	-	-	-
NMSCH_01782	CDS	2-hydroxyacyl-CoA dehydratase	-	-	-	-	hypothetical protein	hypothetical protein	-	-	-	-
NMSCH_01783	CDS	ubiquinone biosynthesis protein UbiH	K03185	ubiH; 2-octaprenyl-6-methoxyphenol hydroxylase [EC:1.14.13.-]	COG0654	UbiH; 2-polyprenyl-6-methoxyphenol hydroxylase and related FAD-dependent oxidoreductases	UbiH/UbiF family hydroxylase	2-polyprenyl-6-methoxyphenol hydroxylase	-	-	-	-
NMSCH_01784	CDS	class I SAM-dependent methyltransferase	-	-	-	-	class I SAM-dependent methyltransferase	hypothetical protein	-	-	-	-
NMSCH_01785	CDS	alpha/beta hydrolase	K01561	dehH; haloacetate dehalogenase [EC:3.8.1.3]	COG0596	MenH; 2-succinyl-6-hydroxy-2,4-cyclohexadiene-1-carboxylate synthase MenH and related esterases, alpha/beta hydrolase fold	alpha/beta hydrolase	Putative hydrolase or acyltransferase	-	-	-	-
NMSCH_01786	CDS	ATP-dependent DNA helicase RecG	K03655	recG; ATP-dependent DNA helicase RecG [EC:3.6.4.12]	COG1200	RecG; RecG-like helicase	ATP-dependent DNA helicase RecG	ATP-dependent DNA helicase RecG (EC 3.6.4.12)	-	-	-	-
NMSCH_01787	CDS	hypothetical protein	-	-	-	-	hypothetical protein	hypothetical protein	-	-	-	-
NMSCH_01788	CDS	putative membrane protein	-	-	COG2928	Uncharacterized membrane protein	DUF502 domain-containing protein	Uncharacterized membrane anchored protein Mext_4159	-	-	-	-
NMSCH_01789	CDS	2-dehydro-3-deoxygluconokinase	K00874	kdgK; 2-dehydro-3-deoxygluconokinase [EC:2.7.1.45]	COG0524	RbsK; Sugar or nucleoside kinase, ribokinase family	sugar kinase	2-dehydro-3-deoxygluconokinase (EC 2.7.1.45)	-	-	-	-
NMSCH_01790	CDS	histidine kinase	-	-	-	-	hypothetical protein	Sensory box/GGDEF family protein	-	-	-	-
NMSCH_01791	CDS	MucR family transcriptional regulator	-	-	-	-	MucR family transcriptional regulator	MucR family transcriptional regulator	-	-	-	-
NMSCH_01792	CDS	hypothetical protein	-	-	-	-	DUF4105 domain-containing protein	hypothetical protein	-	-	-	-
NMSCH_01793	CDS	beta-lactamase	-	-	-	-	beta-lactamase	Beta-lactamase class C-like and penicillin binding proteins (PBPs) superfamily	-	-	-	-
NMSCH_01794	CDS	ethidium bromide resistance protein	K03297	emrE, qac, mmr, smr; small multidrug resistance pump	-	-	multidrug efflux SMR transporter	small multidrug resistance family (SMR) protein	-	-	-	-
NMSCH_01795	CDS	cell wall hydrolase	-	-	-	-	cell wall hydrolase	spore-cortex-lytic enzyme prepeptide precursor	-	-	-	-
NMSCH_01796	CDS	Sequence 1681 from patent US	-	-	-	-	hypothetical protein	hypothetical protein	-	-	-	-
NMSCH_01797	CDS	Sequence 350 from patent US	-	-	-	-	hypothetical protein	hypothetical protein	-	-	-	-
NMSCH_01798	CDS	hypothetical protein	-	-	-	-	hypothetical protein	hypothetical protein	-	-	-	-
NMSCH_01799	CDS	Sequence 718 from patent US	-	-	-	-	hypothetical protein	hypothetical protein	-	-	-	-
NMSCH_01800	CDS	lytic transglycosylase	-	-	COG0741	MltE; Soluble lytic murein transglycosylase or regulatory protein s ( may contain LysM/invasin domain)	transglycosylase SLT domain-containing protein	hypothetical protein	GH23(40-166)	GH23	N	Y(1-25)
NMSCH_01801	CDS	flagellar hook-length control protein FliK	K10565	motD; chemotaxis protein MotD	-	-	flagellar hook-length control protein FliK	Flagellar hook-length control protein FliK	-	-	-	-
NMSCH_01802	CDS	chemotaxis protein	K10564	motC; chemotaxis protein MotC	-	-	chemotaxis protein	Chemotaxis protein motC	-	-	-	-
NMSCH_01803	CDS	chemotaxis protein MotB	-	-	COG1360	MotB; Flagellar motor protein MotB	hypothetical protein	Flagellar motor rotation protein MotB	-	-	-	-
NMSCH_01804	CDS	Flagellar motor switch protein FliN	K02417	fliN; flagellar motor switch protein FliN	-	-	flagellar motor switch protein FliN	Flagellar motor switch protein FliN	-	-	-	-
NMSCH_01805	CDS	flagellar motor switch protein FliG	K02410	fliG; flagellar motor switch protein FliG	COG1536	FliG; Flagellar motor switch protein FliG	flagellar motor switch protein FliG	Flagellar motor switch protein FliG	-	-	-	-
NMSCH_01806	CDS	flagellar biosynthetic protein FlhB	K02401	flhB; flagellar biosynthesis protein FlhB	-	-	flagellar biosynthesis protein FlhB	Flagellar biosynthesis protein FlhB	-	-	-	-
NMSCH_01807	CDS	hypothetical protein	K09983	K09983; uncharacterized protein	-	-	DUF1993 domain-containing protein	hypothetical protein	-	-	-	-
NMSCH_01808	CDS	malate synthase	K01638	aceB, glcB; malate synthase [EC:2.3.3.9]	COG2225	AceB; Malate synthase	malate synthase G	Malate synthase G (EC 2.3.3.9)	-	-	-	-
NMSCH_01809	CDS	DNA-binding transcriptional regulator, LysR family	-	-	-	-	LysR family transcriptional regulator	Transcriptional regulator, LysR family, in glycolate utilization operon	-	-	-	-
NMSCH_01810	CDS	Decarboxylase NovR	-	-	COG0235	AraD; 5-methylthioribulose/5-deoxyribulose/Fuculose 1-phosphate aldolase (methionine salvage, sugar degradation)	class II aldolase/adducin family protein	Ribulose-5-phosphate 4-epimerase and related epimerases and aldolases	-	-	-	-
NMSCH_01811	CDS	tRNA(Arg) A34 adenosine deaminase TadA	K11991	tadA; tRNA(adenine34) deaminase [EC:3.5.4.33]	-	-	nucleoside deaminase	Guanine deaminase (EC 3.5.4.3)	-	-	-	-
NMSCH_01812	CDS	hypothetical protein	-	-	-	-	hypothetical protein	hypothetical protein	-	-	-	-
NMSCH_01813	CDS	Sequence 1477 from patent US	-	-	-	-	hypothetical protein	hypothetical protein	-	-	-	-
NMSCH_01814	CDS	CubicO group peptidase, beta-lactamase class C family	-	-	-	-	serine hydrolase	hypothetical protein	-	-	-	-
NMSCH_01815	CDS	Sequence 351 from patent US	K02433	gatA, QRSL1; aspartyl-tRNA(Asn)/glutamyl-tRNA(Gln) amidotransferase subunit A [EC:6.3.5.6 6.3.5.7]	COG0154	GatA; Asp-tRNAAsn/Glu-tRNAGln amidotransferase A subunit or related amidase	amidase	Putative amidase R03093	-	-	-	-
NMSCH_01816	CDS	3-oxoacyl-	K00059	fabG, OAR1; 3-oxoacyl-[acyl-carrier protein] reductase [EC:1.1.1.100]	COG0300	YqjQ; Short-chain dehydrogenase	SDR family oxidoreductase	Oxidoreductase, short-chain dehydrogenase/reductase family	-	-	-	-
NMSCH_01817	CDS	hypothetical protein	-	-	-	-	hypothetical protein	hypothetical protein	-	-	-	-
NMSCH_01818	CDS	hypothetical protein	-	-	-	-	hypothetical protein	hypothetical protein	-	-	-	-
NMSCH_01819	CDS	membrane Transport	-	-	-	-	hypothetical protein	hypothetical protein	-	-	-	-
NMSCH_01820	CDS	hypothetical protein	-	-	-	-	hypothetical protein	hypothetical protein	-	-	-	-
NMSCH_01821	CDS	hypothetical protein	-	-	-	-	hypothetical protein	hypothetical protein	-	-	-	-
NMSCH_01822	CDS	hypothetical protein	-	-	-	-	hypothetical protein	hypothetical protein	-	-	-	-
NMSCH_01823	tRNA	tRNA-Val(gac)	-	-	-	-	hypothetical protein	tRNA-Val-GAC	-	-	-	-
NMSCH_01824	CDS	hypothetical protein	-	-	-	-	hypothetical protein	hypothetical protein	-	-	-	-
NMSCH_01825	CDS	glycosyltransferase family 2 protein	-	-	COG0463 | COG1216	-	glycosyltransferase family 2 protein	Glycosyl transferase, family 2	GT2_Glycos_transf_2(204-341)+GT2_Glycos_transf_2(460-638)	GT2	GT2	N
NMSCH_01826	CDS	putative arabinose efflux permease, MFS family	-	-	-	-	MFS transporter	Uncharacterized MFS-type transporter	-	-	-	-
NMSCH_01827	CDS	Cytochrome bo(3) ubiquinol oxidase subunit 2	K02297	cyoA; cytochrome o ubiquinol oxidase subunit II [EC:7.1.1.3]	COG1622	CyoA; Heme/copper-type cytochrome/quinol oxidase, subunit 2	ubiquinol oxidase subunit II	Cytochrome O ubiquinol oxidase subunit II (EC 1.10.3.-)	-	-	-	-
NMSCH_01828	CDS	cytochrome o ubiquinol oxidase subunit I	K02298	cyoB; cytochrome o ubiquinol oxidase subunit I [EC:7.1.1.3]	COG0843	CyoB; Heme/copper-type cytochrome/quinol oxidase, subunit 1	cytochrome o ubiquinol oxidase subunit I	Cytochrome O ubiquinol oxidase subunit I (EC 1.10.3.-)	-	-	-	-
NMSCH_01829	CDS	cytochrome bo3 quinol oxidase subunit 3	K02299	cyoC; cytochrome o ubiquinol oxidase subunit III	COG1845	CyoC; Heme/copper-type cytochrome/quinol oxidase, subunit 3	cytochrome o ubiquinol oxidase subunit III	Cytochrome O ubiquinol oxidase subunit III (EC 1.10.3.-)	-	-	-	-
NMSCH_01830	CDS	Cytochrome bo(3) ubiquinol oxidase subunit 4	K02300	cyoD; cytochrome o ubiquinol oxidase subunit IV	COG3125	CyoD; Heme/copper-type cytochrome/quinol oxidase, subunit 4	cytochrome o ubiquinol oxidase subunit IV	Cytochrome O ubiquinol oxidase subunit IV (EC 1.10.3.-)	-	-	-	-
NMSCH_01831	CDS	MULTISPECIES: SURF1 family protein	K14998	SURF1, SHY1; surfeit locus 1 family protein	COG3346	Shy1; Cytochrome oxidase assembly protein ShyY1	surfeit locus 1 family protein	Cytochrome oxidase biogenesis protein Surf1, facilitates heme A insertion	-	-	-	-
NMSCH_01832	CDS	methylmalonyl-CoA mutase	K01847	MUT; methylmalonyl-CoA mutase [EC:5.4.99.2]	COG1884 | COG2185	-	methylmalonyl-CoA mutase	Methylmalonyl-CoA mutase large subunit, MutB (EC 5.4.99.2)	-	-	-	-
NMSCH_01833	CDS	phosphoglucomutase	K01835	pgm; phosphoglucomutase [EC:5.4.2.2]	COG0033	Pgm; Phosphoglucomutase/phosphomannomutase	alpha-D-glucose phosphate-specific phosphoglucomutase	Phosphoglucomutase (EC 5.4.2.2)	-	-	-	-
NMSCH_01834	CDS	GCN5 family acetyltransferase	-	-	-	-	GNAT family N-acetyltransferase	Acetyltransferase, GNAT family	-	-	-	-
NMSCH_01835	CDS	30S ribosomal protein S4	K02986	RP-S4, rpsD; small subunit ribosomal protein S4	COG0522	RpsD; Ribosomal protein S4 or related protein	30S ribosomal protein S4	SSU ribosomal protein S4p (S9e) @ SSU ribosomal protein S4p (S9e), zinc-independent	-	-	-	-
NMSCH_01836	CDS	hypothetical protein	-	-	-	-	hypothetical protein	hypothetical protein	-	-	-	-
NMSCH_01837	CDS	hypothetical protein	-	-	COG5586	Uncharacterized protein, contains DUF2293 domain	DUF2293 domain-containing protein	Mlr1592 protein	-	-	-	-
NMSCH_01838	CDS	molybdenum-pterin binding domain-containing protein	-	-	COG3585	MopI; Molybdopterin-binding protein MopI	molybdopterin-binding protein	Molybdate-binding domain of ModE	-	-	-	-
NMSCH_01839	CDS	protein kinase	K01409	KAE1, tsaD, QRI7; N6-L-threonylcarbamoyladenine synthase [EC:2.3.1.234]	COG0533	TsaD; tRNA A37 threonylcarbamoyltransferase TsaD	tRNA (adenosine(37)-N6)-threonylcarbamoyltransferase complex transferase subunit TsaD	N(6)-L-threonylcarbamoyladenine synthase (EC 2.3.1.234)	-	-	-	-
NMSCH_01840	CDS	Protein N-acetyltransferase, RimJ/RimL family	-	-	COG1670	RimL; Protein N-acetyltransferase, RimJ/RimL family	GNAT family N-acetyltransferase	hypothetical protein	-	-	-	-
NMSCH_01841	CDS	NAD(P)-dependent glycerol-3-phosphate dehydrogenase	K00057	gpsA; glycerol-3-phosphate dehydrogenase (NAD(P)+) [EC:1.1.1.94]	COG0240	GpsA; Glycerol-3-phosphate dehydrogenase	NAD(P)-dependent glycerol-3-phosphate dehydrogenase	Glycerol-3-phosphate dehydrogenase [NAD(P)+] (EC 1.1.1.94)	-	-	-	-
NMSCH_01842	CDS	diguanylate phosphodiesterase	-	-	COG3300 | COG5001	-	EAL domain-containing protein	diguanylate cyclase/phosphodiesterase (GGDEF & EAL domains) with PAS/PAC sensor(s)	-	-	-	-
NMSCH_01843	CDS	ubiquinol-cytochrome C reductase	-	-	COG2947	EVE; Predicted RNA-binding protein, contains EVE domain	EVE domain-containing protein	Protein of unknown function DUF55	-	-	-	-
NMSCH_01844	CDS	two-component sensor histidine kinase	K07716	pleC; two-component system, cell cycle sensor histidine kinase PleC [EC:2.7.13.3]	COG0642	BaeS; Signal transduction histidine kinase	HAMP domain-containing histidine kinase	Two-component system sensor histidine kinase	-	-	-	-
NMSCH_01845	CDS	isoquinoline 1-oxidoreductase, alpha subunit	K07302	iorA; isoquinoline 1-oxidoreductase subunit alpha [EC:1.3.99.16]	COG2080	CutS; Aldehyde, CO, or xanthine dehydrogenase, Fe-S subunit, CoxS/CutS family	(2Fe-2S)-binding protein	Uncharacterized aldehyde oxidase, 2Fe-2S subunit	-	-	-	-
NMSCH_01846	CDS	xanthine dehydrogenase family protein molybdopterin-binding subunit	K07303	iorB; isoquinoline 1-oxidoreductase subunit beta [EC:1.3.99.16]	COG1529	CoxL; Aldehyde, CO or xanthine dehydrogenase, Mo-binding subunit	xanthine dehydrogenase family protein molybdopterin-binding subunit	Uncharacterized aldehyde oxidase, molybdopterin-binding subunit	-	-	-	-
NMSCH_01847	CDS	Uracil-DNA glycosylase	-	-	COG1573	Udg4; Uracil-DNA glycosylase	uracil-DNA glycosylase family protein	Hypothetical protein VC0266 (sugar utilization related?)	-	-	-	-
NMSCH_01848	CDS	orotidine-5'-phosphate decarboxylase	K01591	pyrF; orotidine-5'-phosphate decarboxylase [EC:4.1.1.23]	COG0284	PyrF; Orotidine-5'-phosphate decarboxylase	orotidine-5'-phosphate decarboxylase	Orotidine 5'-phosphate decarboxylase (EC 4.1.1.23)	-	-	-	-
NMSCH_01849	CDS	hypothetical protein	-	-	COG5470	Uncharacterized conserved protein, DUF1330 family	DUF1330 domain-containing protein	hypothetical protein	-	-	-	-
NMSCH_01850	CDS	DNA-binding transcriptional regulator, AcrR family	-	-	COG1309	AcrR; DNA-binding protein, AcrR family, includes nucleoid occlusion protein SlmA	TetR/AcrR family transcriptional regulator	Transcriptional regulator, AcrR family	-	-	-	-
NMSCH_01851	CDS	glucose 1-dehydrogenase	K00034	gdh; glucose 1-dehydrogenase [EC:1.1.1.47]	-	-	hypothetical protein	Oxidoreductase, short-chain dehydrogenase/reductase family	-	-	-	-
NMSCH_01852	CDS	hypothetical protein	-	-	-	-	hypothetical protein	hypothetical protein	-	-	-	-
NMSCH_01853	CDS	nicotinamidase-related amidase	-	-	COG1335	PncA; Nicotinamidase-related amidase	isochorismatase hydrolase	Mlr6855 protein	-	-	-	-
NMSCH_01854	CDS	ferritin-like domain-containing protein	-	-	COG3685	YciE; Ferritin-like metal-binding protein YciE	ferritin-like domain-containing protein	Protein YciE	-	-	-	-
NMSCH_01855	CDS	protein of unknown function	-	-	-	-	hypothetical protein	hypothetical protein	-	-	-	-
NMSCH_01856	CDS	PAS fold-containing protein	-	-	-	-	PAS domain-containing protein	hypothetical protein	-	-	-	-
NMSCH_01857	CDS	hypothetical protein	-	-	-	-	hypothetical protein	hypothetical protein	-	-	-	-
NMSCH_01858	CDS	putative aliphatic sulfonates transport permease protein SsuC	K15552	tauC; taurine transport system permease protein	COG0600	TauC; ABC-type nitrate/sulfonate/bicarbonate transport system, permease component	ABC transporter permease subunit	Taurine ABC transporter, permease protein TauC	-	-	-	-
NMSCH_01859	CDS	taurine transporter ATP-binding subunit	K10831	tauB; taurine transport system ATP-binding protein [EC:7.6.2.7]	COG4525	TauB; ABC-type taurine transport system, ATPase component	ATP-binding cassette domain-containing protein	Taurine ABC transporter, ATP-binding protein TauB	-	-	-	-
NMSCH_01860	CDS	taurine transport system substrate-binding protein	K15551	tauA; taurine transport system substrate-binding protein	-	-	taurine ABC transporter substrate-binding protein	Taurine ABC transporter, substrate-binding protein TauA	-	-	-	-
NMSCH_01861	CDS	chemotaxis protein	K03406	mcp; methyl-accepting chemotaxis protein	-	-	hypothetical protein	Methyl-accepting chemotaxis sensor/transducer protein	-	-	-	-
NMSCH_01862	CDS	hybrid sensor histidine kinase/response regulator	-	-	-	-	PAS domain S-box protein	hypothetical protein	-	-	-	-
NMSCH_01863	CDS	TetR family transcriptional regulator	K23778	rcdA; TetR/AcrR family transcriptional regulator, regulator of biofilm formation and stress response	-	-	TetR family transcriptional regulator	Transcriptional regulator, AcrR family	-	-	-	-
NMSCH_01864	CDS	Maltose O-acetyltransferase	K00661	maa; maltose O-acetyltransferase [EC:2.3.1.79]	COG0110	WbbJ; Acetyltransferase, isoleucine patch superfamily	transferase hexapeptide repeat containing protein	maltose O-acetyltransferase( EC:2.3.1.79 )	-	-	-	-
NMSCH_01865	CDS	opacity protein-like surface antigen	-	-	-	-	outer membrane beta-barrel protein	hypothetical protein	-	-	-	-
NMSCH_01866	CDS	hypothetical protein	-	-	-	-	hypothetical protein	hypothetical protein	-	-	-	-
NMSCH_01867	CDS	hypothetical protein	-	-	-	-	hypothetical protein	hypothetical protein	-	-	-	-
NMSCH_01868	CDS	hypothetical protein	-	-	-	-	Glycosyl hydrolase family 63 C-terminal domain-containing protein	hypothetical protein	N	GH0	GH0	N
NMSCH_01869	CDS	branched chain amino acid ABC transporter substrate-binding protein	K01999	livK; branched-chain amino acid transport system substrate-binding protein	COG0683	LivK; ABC-type branched-chain amino acid transport system, periplasmic component	branched-chain amino acid ABC transporter substrate-binding protein	Leucine-specific ABC transporter, substrate-binding protein LivK (TC 3.A.1.4.1)	-	-	-	-
NMSCH_01870	CDS	LysR family transcriptional regulator	-	-	COG0583	LysR; DNA-binding transcriptional regulator, LysR family	LysR family transcriptional regulator	Transcriptional regulator, LysR family	-	-	-	-
NMSCH_01871	CDS	4-hydroxy-2-oxoheptanedioate aldolase	K02510	hpaI, hpcH; 4-hydroxy-2-oxoheptanedioate aldolase [EC:4.1.2.52]	COG3836	HpcH; 2-keto-3-deoxy-L-rhamnonate aldolase RhmA	2-dehydro-3-deoxyglucarate aldolase	2,4-dihydroxyhept-2-ene-1,7-dioic acid aldolase (EC 4.1.2.52)	-	-	-	-
NMSCH_01872	CDS	2-hydroxy-3-oxopropionate reductase	K00042	garR, glxR; 2-hydroxy-3-oxopropionate reductase [EC:1.1.1.60]	COG2084	MmsB; 3-hydroxyisobutyrate dehydrogenase or related beta-hydroxyacid dehydrogenase	2-hydroxy-3-oxopropionate reductase	2-hydroxy-3-oxopropionate reductase (EC 1.1.1.60)	-	-	-	-
NMSCH_01873	CDS	galactarate dehydratase	K01708	garD; galactarate dehydratase [EC:4.2.1.42]	COG2721	UxaA; Altronate dehydratase	galactarate dehydratase	D-galactarate dehydratase (EC 4.2.1.42)	-	-	-	-
NMSCH_01874	CDS	sulfite reductase (NADPH) flavoprotein alpha-component	-	-	COG3182	PiuB; PepSY-associated TM region	PepSY domain-containing protein	Uncharacterized protein BBta_6053	-	-	-	-
NMSCH_01875	CDS	iron complex outermembrane recepter protein	K02014	TC.FEV.OM; iron complex outermembrane recepter protein	COG4774	Fiu; Outer membrane receptor for monomeric catechols	TonB-dependent siderophore receptor	Ferrichrome-iron receptor	-	-	-	-
NMSCH_01876	CDS	TetR family transcriptional regulator	K16138	uidR; TetR/AcrR family transcriptional regulator, repressor for uid operon	COG1309	AcrR; DNA-binding protein, AcrR family, includes nucleoid occlusion protein SlmA	TetR/AcrR family transcriptional regulator	Transcriptional regulator, AcrR family	-	-	-	-
NMSCH_01877	CDS	hypothetical protein	-	-	-	-	hypothetical protein	hypothetical protein	-	-	-	-
NMSCH_01878	CDS	sulfite reductase (NADPH) hemoprotein beta-component	K00381	cysI; sulfite reductase (NADPH) hemoprotein beta-component [EC:1.8.1.2]	COG0155	CysI; Sulfite reductase, beta subunit (hemoprotein)	NADPH-dependent assimilatory sulfite reductase hemoprotein subunit	Sulfite reductase [NADPH] hemoprotein beta-component (EC 1.8.1.2)	-	-	-	-
NMSCH_01879	CDS	sulfite reductase subunit alpha	K00380	cysJ; sulfite reductase (NADPH) flavoprotein alpha-component [EC:1.8.1.2]	COG0369	CysJ; Flavoprotein (flavin reductase) subunit CysJ of sulfite and N-hydroxylaminopurine reductases	sulfite reductase subunit alpha	Sulfite reductase [NADPH] flavoprotein alpha-component (EC 1.8.1.2)	-	-	-	-
NMSCH_01880	CDS	Leucine-responsive regulatory protein	K05800	ybaO; Lrp/AsnC family transcriptional regulator	COG1522	Lrp; DNA-binding transcriptional regulator, Lrp family	Lrp/AsnC family transcriptional regulator	Transcriptional regulator, AsnC family	-	-	-	-
NMSCH_01881	CDS	phosphoadenosine phosphosulfate reductase	K00390	cysH; phosphoadenosine phosphosulfate reductase [EC:1.8.4.8 1.8.4.10]	COG0175	CysD; 3'-phosphoadenosine 5'-phosphosulfate sulfotransferase (PAPS reductase)/FAD synthetase or related enzyme	phosphoadenylyl-sulfate reductase	Adenylyl-sulfate reductase [thioredoxin] (EC 1.8.4.10)	-	-	-	-
NMSCH_01882	CDS	sulfate adenylyltransferase subunit 2	K00957	cysD; sulfate adenylyltransferase subunit 2 [EC:2.7.7.4]	COG0175	CysD; 3'-phosphoadenosine 5'-phosphosulfate sulfotransferase (PAPS reductase)/FAD synthetase or related enzyme	sulfate adenylyltransferase subunit CysD	Sulfate adenylyltransferase subunit 2 (EC 2.7.7.4)	-	-	-	-
NMSCH_01883	CDS	sulfate adenylyltransferase subunit 1	K00955	cysNC; bifunctional enzyme CysN/CysC [EC:2.7.7.4 2.7.1.25]	COG2895	CysN; Sulfate adenylyltransferase subunit 1, EFTu-like GTPase family	sulfate adenylyltransferase subunit CysN	Sulfate adenylyltransferase subunit 1 (EC 2.7.7.4) / Adenylylsulfate kinase (EC 2.7.1.25)	-	-	-	-
NMSCH_01884	CDS	fumarylacetoacetate hydrolase family protein	-	-	COG0179	YcgM; 2-keto-4-pentenoate hydratase/2-oxohepta-3-ene-1,7-dioic acid hydratase (catechol pathway)	fumarylacetoacetate hydrolase family protein	Fumarylacetoacetate hydrolase family protein	-	-	-	-
NMSCH_01885	CDS	luciferase family oxidoreductase, group 1	-	-	COG2141	SsuD; Flavin-dependent oxidoreductase, luciferase family (includes alkanesulfonate monooxygenase SsuD and methylene tetrahydromethanopterin reductase)	LLM class flavin-dependent oxidoreductase	InterPro IPR002103 COGs COG2141	-	-	-	-
NMSCH_01886	CDS	pyridoxal phosphate-dependent aminotransferase	K00812	aspB; aspartate aminotransferase [EC:2.6.1.1]	COG0436	AspB; Aspartate/methionine/tyrosine aminotransferase	pyridoxal phosphate-dependent aminotransferase	Aspartate aminotransferase (EC 2.6.1.1)	-	-	-	-
NMSCH_01887	CDS	NAD(P)-dependent oxidoreductase	-	-	-	-	NAD(P)-dependent oxidoreductase	hypothetical protein	-	-	-	-
NMSCH_01888	CDS	hypothetical protein	-	-	-	-	hypothetical protein	hypothetical protein	-	-	-	-
NMSCH_01889	CDS	DMT family transporter	-	-	COG0697	RhaT; Permease of the drug/metabolite transporter (DMT) superfamily	DMT family transporter	Membrane protein	-	-	-	-
NMSCH_01890	CDS	carboxylesterase	-	-	-	-	hypothetical protein	hypothetical protein	-	-	-	-
NMSCH_01891	CDS	isoleucine--tRNA ligase	K01870	IARS, ileS; isoleucyl-tRNA synthetase [EC:6.1.1.5]	COG0060	IleS; Isoleucyl-tRNA synthetase	isoleucine--tRNA ligase	Isoleucyl-tRNA synthetase (EC 6.1.1.5)	-	-	-	-
NMSCH_01892	CDS	signal peptidase II	K03101	lspA; signal peptidase II [EC:3.4.23.36]	COG0597	LspA; Lipoprotein signal peptidase	signal peptidase II	Lipoprotein signal peptidase (EC 3.4.23.36)	-	-	-	-
NMSCH_01893	CDS	hypothetical protein	-	-	-	-	hypothetical protein	hypothetical protein	-	-	-	-
NMSCH_01894	CDS	zinc protease	K07263	pqqL; zinc protease [EC:3.4.24.-]	COG0612	PqqL; Predicted Zn-dependent peptidase, M16 family	insulinase family protein	FIG015547: peptidase, M16 family	-	-	-	-
NMSCH_01895	CDS	zinc protease	K07263	pqqL; zinc protease [EC:3.4.24.-]	COG0612	PqqL; Predicted Zn-dependent peptidase, M16 family	insulinase family protein	FIG015287: Zinc protease	-	-	-	-
NMSCH_01896	CDS	glyoxalase family protein	K15975	K15975; glyoxalase family protein	COG0346 | COG2514	-	ring-cleaving dioxygenase	Glyoxalase family protein	-	-	-	-
NMSCH_01897	CDS	ferredoxin--NADP+ reductase	K00528	fpr; ferredoxin/flavodoxin---NADP+ reductase [EC:1.18.1.2 1.19.1.1]	COG1018	Fpr; Flavodoxin/ferredoxin--NADP reductase	ferredoxin--NADP reductase	Ferredoxin--NADP(+) reductase (EC 1.18.1.2) @ Flavodoxin--NADP(+) reductase (EC 1.19.1.1)	-	-	-	-
NMSCH_01898	CDS	XRE family transcriptional regulator	-	-	-	-	helix-turn-helix domain-containing protein	hypothetical protein	-	-	-	-
NMSCH_01899	tRNA	tRNA-Arg(tcg)	-	-	-	-	hypothetical protein	hypothetical protein	-	-	-	-
NMSCH_01900	CDS	SS-A/Ro ribonucleoprotein	K11089	TROVE2, SSA2; 60 kDa SS-A/Ro ribonucleoprotein	-	-	TROVE domain-containing protein	hypothetical protein	-	-	-	-
NMSCH_01901	CDS	AsmA-like protein	-	-	COG3164	YhdR; Uncharacterized conserved protein YhdP, contains DUF3971 and AsmA2 domains	AsmA-like protein	Large exoproteins involved in heme utilization or adhesion	-	-	-	-
NMSCH_01902	CDS	alkyl hydroperoxide reductase	K03564	BCP, PRXQ, DOT5; thioredoxin-dependent peroxiredoxin [EC:1.11.1.24]	COG1225	Bcp; Peroxiredoxin	peroxiredoxin	Thiol peroxidase, Bcp-type (EC 1.11.1.15)	-	-	-	-
NMSCH_01903	CDS	Peptidase family M23	-	-	-	-	M23 family metallopeptidase	Peptidase, M23/M37 family	-	-	-	-
NMSCH_01904	CDS	Endonuclease, Uma2 family (restriction endonuclease fold)	-	-	COG4636	Uma2; Endonuclease, Uma2 family (restriction endonuclease fold)	Uma2 family endonuclease	Uncharacterized protein conserved in cyanobacteria	-	-	-	-
NMSCH_01905	CDS	hypothetical protein	-	-	-	-	hypothetical protein	hypothetical protein	-	-	-	-
NMSCH_01906	CDS	membrane protein	-	-	-	-	DUF1206 domain-containing protein	hypothetical protein	-	-	-	-
NMSCH_01907	CDS	polysaccharide biosynthesis protein	-	-	COG1086	FlaA1; NDP-sugar epimerase, includes UDP-GlcNAc-inverting 4,6-dehydratase FlaA1 and capsular polysaccharide biosynthesis protein EpsC	SDR family NAD(P)-dependent oxidoreductase	UDP-N-acetylglucosamine 4,6-dehydratase (EC 4.2.1.135)	-	-	-	-
NMSCH_01908	CDS	putative cyclase	-	-	-	-	cyclase family protein	putative cyclase SCIF3.09c	-	-	-	-
NMSCH_01909	CDS	amino acid/amide ABC transporter substrate-binding protein, HAAT family	K01999	livK; branched-chain amino acid transport system substrate-binding protein	COG0683	LivK; ABC-type branched-chain amino acid transport system, periplasmic component	ABC transporter substrate-binding protein	ABC transporter, substrate-binding protein (cluster 4, leucine/isoleucine/valine/benzoate)	-	-	-	-
NMSCH_01910	CDS	ABC transporter permease	K01997	livH; branched-chain amino acid transport system permease protein	COG0559	LivH; Branched-chain amino acid ABC-type transport system, permease component	branched-chain amino acid ABC transporter permease	ABC transporter, permease protein 1 (cluster 4, leucine/isoleucine/valine/benzoate)	-	-	-	-
NMSCH_01911	CDS	branched-chain amino acid ABC transporter permease	K01998	livM; branched-chain amino acid transport system permease protein	COG4177	LivM; ABC-type branched-chain amino acid transport system, permease component	hypothetical protein	ABC transporter, permease protein 2 (cluster 4, leucine/isoleucine/valine/benzoate)	-	-	-	-
NMSCH_01912	CDS	ATP-binding cassette domain-containing protein	K01995	livG; branched-chain amino acid transport system ATP-binding protein	COG1129	MglA; ABC-type sugar transport system, ATPase component	ATP-binding cassette domain-containing protein	ABC transporter, ATP-binding protein 1 (cluster 4, leucine/isoleucine/valine/benzoate) / ABC transporter, ATP-binding protein 2 (cluster 4, leucine/isoleucine/valine/benzoate)	-	-	-	-
NMSCH_01913	CDS	Acyl-CoA dehydrogenase	K00249	ACADM, acd; acyl-CoA dehydrogenase [EC:1.3.8.7]	COG1960	CaiA; Acyl-CoA dehydrogenase related to the alkylation response protein AidB	acyl-CoA dehydrogenase family protein	Acyl-CoA dehydrogenase	N	N	CE8	N
NMSCH_01914	CDS	putative kinase, aminoglycoside phosphotransferase (APT) family	-	-	COG3173	YcbJ; Predicted kinase, aminoglycoside phosphotransferase (APT) family	phosphotransferase family protein	acyl-CoA dehydrogenase, putative phosphotransferase	-	-	-	-
NMSCH_01915	CDS	Short-chain dehydrogenase	-	-	-	-	SDR family NAD(P)-dependent oxidoreductase	Oxidoreductase, short-chain dehydrogenase/reductase family	-	-	-	-
NMSCH_01916	CDS	NAD(P)-dependent dehydrogenase (short-subunit alcohol dehydrogenase family)	-	-	COG1028	FabG; NAD(P)-dependent dehydrogenase, short-chain alcohol dehydrogenase family	SDR family oxidoreductase	Oxidoreductase, short-chain dehydrogenase/reductase family	-	-	-	-
NMSCH_01917	CDS	long-chain acyl-CoA synthetase	K01897	ACSL, fadD; long-chain acyl-CoA synthetase [EC:6.2.1.3]	COG0318	MenE/FadK; O-succinylbenzoic acid-CoA ligase MenE or related acyl-CoA synthetase (AMP-forming)	acyl--CoA ligase	Long-chain-fatty-acid--CoA ligase (EC 6.2.1.3)	-	-	-	-
NMSCH_01918	CDS	Sequence 4406 from patent US	-	-	-	-	hypothetical protein	hypothetical protein	-	-	-	-
NMSCH_01919	CDS	ferredoxin	-	-	-	-	ferredoxin	hypothetical protein	-	-	-	-
NMSCH_01920	CDS	ferredoxin reductase	-	-	-	-	FAD-dependent oxidoreductase	Ferredoxin reductase	-	-	-	-
NMSCH_01921	CDS	cytochrome P450	-	-	COG2124	CypX; Cytochrome P450	cytochrome P450	Putative cytochrome P450 hydroxylase	-	-	-	-
NMSCH_01922	CDS	Phytanoyl-CoA dioxygenase (PhyH)	-	-	-	-	phytanoyl-CoA dioxygenase family protein	hypothetical protein	-	-	-	-
NMSCH_01923	CDS	methyl-accepting chemotaxis sensory transducer with Cache sensor	K03406	mcp; methyl-accepting chemotaxis protein	-	-	hypothetical protein	hypothetical protein	-	-	-	-
NMSCH_01924	CDS	urea carboxylase-associated protein	K09967	K09967; uncharacterized protein	COG3665	YcgI; Uncharacterized conserved protein YcgI, DUF1989 family	urea carboxylase-associated family protein	Aminomethyltransferase	-	-	-	-
NMSCH_01925	CDS	YqcI/YcgG family protein	K09190	K09190; uncharacterized protein	COG3403	YcgG; Uncharacterized conserved protein YcgG, contains conserved FPC and CPF motifs	YqcI/YcgG family protein	hypothetical protein	-	-	-	-
NMSCH_01926	CDS	putative glutamine amidotransferase	K07010	K07010; putative glutamine amidotransferase	COG2071	PuuD; Gamma-glutamyl-gamma-aminobutyrate hydrolase PuuD (putrescine degradation), contains GATase1-like domain	gamma-glutamyl-gamma-aminobutyrate hydrolase family protein	Glutamine amidotransferase, class I	-	-	-	-
NMSCH_01927	CDS	magnesium chelatase accessory protein	K06049	bchO; magnesium chelatase accessory protein	COG0596	MenH; 2-succinyl-6-hydroxy-2,4-cyclohexadiene-1-carboxylate synthase MenH and related esterases, alpha/beta hydrolase fold	alpha/beta fold hydrolase	Hydrolase, alpha/beta fold family	-	-	-	-
NMSCH_01928	CDS	hypothetical protein	-	-	-	-	hypothetical protein	hypothetical protein	-	-	-	-
NMSCH_01929	CDS	magnesium chelatase ATPase subunit D	K03404	chlD, bchD; magnesium chelatase subunit D [EC:6.6.1.1]	-	-	magnesium chelatase subunit D	Protoporphyrin IX Mg-chelatase subunit D (EC 6.6.1.1)	-	-	-	-
NMSCH_01930	CDS	magnesium chelatase subunit I	K03405	chlI, bchI; magnesium chelatase subunit I [EC:6.6.1.1]	COG1239	ChlI; Mg-chelatase subunit ChlI	magnesium chelatase ATPase subunit I	Protoporphyrin IX Mg-chelatase subunit I (EC 6.6.1.1)	-	-	-	-
NMSCH_01931	CDS	5-aminolevulinate synthase	K00643	E2.3.1.37, ALAS; 5-aminolevulinate synthase [EC:2.3.1.37]	COG0156	BioF; 7-keto-8-aminopelargonate synthetase or related enzyme	5-aminolevulinate synthase	5-aminolevulinate synthase (EC 2.3.1.37)	-	-	-	-
NMSCH_01932	CDS	photosynthetic complex assembly protein 2	-	-	-	-	DUF3623 domain-containing protein	Uncharacterized protein RPC_1324	-	-	-	-
NMSCH_01933	CDS	Mg-protoporphyrin IX monomethyl ester (oxidative) cyclase	K04035	E1.14.13.81, acsF, chlE; magnesium-protoporphyrin IX monomethyl ester (oxidative) cyclase [EC:1.14.13.81]	COG5759	Ycf59; Mg-protoporphyrin IX monomethyl ester cyclase BchE, aerobic (=Ycf59)	magnesium-protoporphyrin IX monomethyl ester (oxidative) cyclase	Mg protoporphyrin IX monomethyl ester oxidative cyclase (aerobic) (EC 1.14.13.81)	-	-	-	-
NMSCH_01934	CDS	hypothetical protein	-	-	-	-	hypothetical protein	Uncharacterized protein RPC_1322	-	-	-	-
NMSCH_01935	CDS	putative photosynthetic complex assembly protein	-	-	-	-	photosynthetic complex assembly protein	Uncharacterized protein RPC_1321	-	-	-	-
NMSCH_01936	CDS	PH domain-containing protein	-	-	-	-	PH domain-containing protein	Photosynthetic complex assembly protein RPC_1320	-	-	-	-
NMSCH_01937	CDS	H subunit of photosynthetic reaction center complex	K13991	puhA; photosynthetic reaction center H subunit	-	-	PRC-barrel domain-containing protein	Photosynthetic reaction center H subunit	-	-	-	-
NMSCH_01938	CDS	MFS transporter	K08226	pucC; MFS transporter, BCD family, chlorophyll transporter	-	-	BCD family MFS transporter	PucC protein	-	-	-	-
NMSCH_01939	CDS	Mg-protoporphyrin IX methyltransferase	K03428	bchM, chlM; magnesium-protoporphyrin O-methyltransferase [EC:2.1.1.11]	COG2227	UbiG; 2-polyprenyl-3-methyl-5-hydroxy-6-metoxy-1,4-benzoquinol methylase	magnesium protoporphyrin IX methyltransferase	Mg-protoporphyrin O-methyltransferase (EC 2.1.1.11)	-	-	-	-
NMSCH_01940	CDS	ferredoxin protochlorophyllide reductase subunit L	K04037	chlL; light-independent protochlorophyllide reductase subunit L [EC:1.3.7.7]	COG1348	NifH/CfbC; Nitrogenase ATPase subunit NifH/coenzyme F430 biosynthesis subunit CfbC	ferredoxin:protochlorophyllide reductase (ATP-dependent) iron-sulfur ATP-binding protein	Light-independent protochlorophyllide reductase iron-sulfur ATP-binding protein ChlL (EC 1.3.7.7)	-	-	-	-
NMSCH_01941	CDS	magnesium chelatase subunit H	K03403	chlH, bchH; magnesium chelatase subunit H [EC:6.6.1.1]	COG1429	CobN; Cobalamin biosynthesis protein CobN, Mg-chelatase	magnesium chelatase subunit H	Protoporphyrin IX Mg-chelatase subunit H (EC 6.6.1.1)	-	-	-	-
NMSCH_01942	CDS	ferredoxin protochlorophyllide reductase subunit B	K04039	chlB; light-independent protochlorophyllide reductase subunit B [EC:1.3.7.7]	COG2710	NifD/CfbD; Nitrogenase Mo-Fe protein NifD/coenzyme F430 biosynthesis subunit CfbD	ferredoxin:protochlorophyllide reductase (ATP-dependent) subunit B	Light-independent protochlorophyllide reductase subunit B (EC 1.3.7.7)	-	-	-	-
NMSCH_01943	CDS	ferredoxin protochlorophyllide reductase subunit N	K04038	chlN; light-independent protochlorophyllide reductase subunit N [EC:1.3.7.7]	COG2710	NifD/CfbD; Nitrogenase Mo-Fe protein NifD/coenzyme F430 biosynthesis subunit CfbD	ferredoxin:protochlorophyllide reductase (ATP-dependent) subunit N	Light-independent protochlorophyllide reductase subunit N (EC 1.3.7.7)	-	-	-	-
NMSCH_01944	CDS	3-vinyl bacteriochlorophyllide hydratase	K11336	bchF; 3-vinyl bacteriochlorophyllide hydratase [EC:4.2.1.165]	-	-	2-vinyl bacteriochlorophyllide hydratase	2-vinyl bacteriochlorophyllide hydratase BchF (EC 4.2.1.-)	-	-	-	-
NMSCH_01945	CDS	cobalamin B12-binding domain-containing protein	K22491	litR; MerR family transcriptional regulator, light-induced transcriptional regulator	-	-	cobalamin B12-binding domain-containing protein	Heme-binding SCHIC domain protein, putative oxygen sensor	-	-	-	-
NMSCH_01946	CDS	transcriptional regulator PpsR	-	-	-	-	transcriptional regulator PpsR	hypothetical protein	-	-	-	-
NMSCH_01947	CDS	chlorophyll synthase	K04040	chlG, bchG; chlorophyll/bacteriochlorophyll a synthase [EC:2.5.1.62 2.5.1.133]	COG0382	UbiA; 4-hydroxybenzoate polyprenyltransferase	chlorophyll synthase ChlG	Chlorophyll a synthase ChlG (EC 2.5.1.62)	-	-	-	-
NMSCH_01948	CDS	MFS transporter, BCD family, chlorophyll transporter	K08226	pucC; MFS transporter, BCD family, chlorophyll transporter	-	-	BCD family MFS transporter	Bacteriochlorophyll synthase 44.5 kDa chain	-	-	-	-
NMSCH_01949	CDS	geranylgeranyl reductase	K10960	chlP, bchP; geranylgeranyl diphosphate/geranylgeranyl-bacteriochlorophyllide a reductase [EC:1.3.1.83 1.3.1.111]	COG0644	FixC; Dehydrogenase (flavoprotein)	geranylgeranyl diphosphate reductase	Geranylgeranyl diphosphate reductase (EC 1.3.1.83)	-	-	-	-
NMSCH_01950	CDS	TspO and MBR related proteins	K05770	TSPO, BZRP; translocator protein	COG3476	TspO; Tryptophan-rich sensory protein TspO/CrtK (mitochondrial benzodiazepine receptor homolog)	tryptophan-rich sensory protein	Tryptophan-rich sensory protein precursor	-	-	-	-
NMSCH_01951	CDS	Sequence 1108 from patent US	-	-	-	-	hypothetical protein	InterPro IPR000408	-	-	-	-
NMSCH_01952	CDS	Nicotinate dehydrogenase subunit B	-	-	COG2010	CccA; Cytochrome c, mono- and diheme variants	c-type cytochrome	Putative diheme cytochrome c-553	-	-	-	-
NMSCH_01953	CDS	membrane protein	-	-	COG0401	YqaE; Membrane potential modulator PMP3/YqaE, plasma membrane proteolipid 3 (PMP3)/Esi3/RCI2/UPF0057 family	YqaE/Pmp3 family membrane protein	UPF0057 membrane protein YqaE	-	-	-	-
NMSCH_01954	CDS	Murein L,D-transpeptidase YafK	-	-	COG3034	YafK; Murein L,D-transpeptidase YafK	murein L,D-transpeptidase	probable exported protein STY0357	-	-	-	-
NMSCH_01955	CDS	peptidase	-	-	-	-	peptidase	hypothetical protein	-	-	-	-
NMSCH_01956	CDS	acetyl-CoA carboxylase carboxyl transferase subunit alpha	K01962	accA; acetyl-CoA carboxylase carboxyl transferase subunit alpha [EC:6.4.1.2 2.1.3.15]	COG0825	AccA; Acetyl-CoA carboxylase alpha subunit	acetyl-CoA carboxylase carboxyltransferase subunit alpha	Acetyl-coenzyme A carboxyl transferase alpha chain (EC 6.4.1.2)	-	-	-	-
NMSCH_01957	CDS	hypothetical protein	-	-	-	-	DUF2252 family protein	hypothetical protein	-	-	-	-
NMSCH_01958	CDS	PleD family two-component system response regulator	K02488	pleD; two-component system, cell cycle response regulator [EC:2.7.7.65]	COG3706	PleD; Two-component response regulator, PleD family, consists of two REC domains and a diguanylate cyclase (GGDEF) domain	PleD family two-component system response regulator	Pole remodelling regulatory diguanylate cyclase	-	-	-	-
NMSCH_01959	CDS	chemotaxis protein CheY	K11443	divK; two-component system, cell cycle response regulator DivK	COG0784	CheY; CheY-like REC (receiver) domain, includes chemotaxis protein CheY and sporulation regulator Spo0F	response regulator	Polar-differentiation response regulator DivK	-	-	-	-
NMSCH_01960	CDS	hypothetical protein	-	-	-	-	DUF3572 domain-containing protein	hypothetical protein	-	-	-	-
NMSCH_01961	CDS	cell envelope integrity EipB family protein	-	-	-	-	cell envelope integrity EipB family protein	ATP/GTP-binding site motif A	-	-	-	-
NMSCH_01962	CDS	ABC transporter ATP-binding protein	K06147	ABCB-BAC; ATP-binding cassette, subfamily B, bacterial	COG1132	MdlB; ABC-type multidrug transport system, ATPase and permease component	hypothetical protein	Lipid A export permease/ATP-binding protein MsbA	-	-	-	-
NMSCH_01963	CDS	helix-hairpin-helix protein	-	-	-	-	helix-hairpin-helix protein	Extensin-like protein precursor	-	-	-	-
NMSCH_01964	CDS	tryptophan synthase subunit beta	K01696	trpB; tryptophan synthase beta chain [EC:4.2.1.20]	COG0133	TrpB; Tryptophan synthase beta chain	tryptophan synthase subunit beta	Tryptophan synthase beta chain (EC 4.2.1.20)	-	-	-	-
NMSCH_01965	CDS	peptide-methionine (S)-S-oxide reductase	K07304	msrA; peptide-methionine (S)-S-oxide reductase [EC:1.8.4.11]	COG0225	MsrA; Peptide methionine sulfoxide reductase MsrA	peptide-methionine (S)-S-oxide reductase MsrA	Peptide-methionine (S)-S-oxide reductase MsrA (EC 1.8.4.11)	-	-	-	-
NMSCH_01966	CDS	cyclohexadieny/prephenate dehydrogenase	K00220	tyrC; cyclohexadieny/prephenate dehydrogenase [EC:1.3.1.43 1.3.1.12]	COG0287	TyrA; Prephenate dehydrogenase	prephenate/arogenate dehydrogenase family protein	Cyclohexadienyl dehydrogenase (EC 1.3.1.12)(EC 1.3.1.43)	-	-	-	-
NMSCH_01967	CDS	histidinol-phosphate aminotransferase	K00817	hisC; histidinol-phosphate aminotransferase [EC:2.6.1.9]	COG0079	HisC; Histidinol-phosphate/aromatic aminotransferase or cobyric acid decarboxylase	histidinol-phosphate transaminase	Biosynthetic Aromatic amino acid aminotransferase beta (EC 2.6.1.57)	-	-	-	-
NMSCH_01968	CDS	hypothetical protein	-	-	-	-	hypothetical protein	hypothetical protein	-	-	-	-
NMSCH_01969	CDS	hypothetical protein	-	-	-	-	hypothetical protein	hypothetical protein	-	-	-	-
NMSCH_01970	CDS	hypothetical protein	-	-	-	-	hypothetical protein	hypothetical protein	-	-	-	-
NMSCH_01971	CDS	homoserine O-acetyltransferase	K00641	metX; homoserine O-acetyltransferase/O-succinyltransferase [EC:2.3.1.31 2.3.1.46]	COG2021	MET2; Homoserine O-acetyltransferase	homoserine O-acetyltransferase	Homoserine O-acetyltransferase (EC 2.3.1.31)	-	-	-	-
NMSCH_01972	CDS	methionine biosynthesis protein MetW	-	-	COG2226	UbiE; Ubiquinone/menaquinone biosynthesis C-methylase UbiE/MenG	hypothetical protein	Homoserine O-acetyltransferase (EC 2.3.1.31)	-	-	-	-
NMSCH_01973	CDS	hypothetical protein	-	-	-	-	hypothetical protein	hypothetical protein	-	-	-	-
NMSCH_01974	CDS	adenylylsulfate kinase	-	-	-	-	adenylyl-sulfate kinase	hypothetical protein	-	-	-	-
NMSCH_01975	CDS	HAMP domain-containing histidine kinase	-	-	COG0642	BaeS; Signal transduction histidine kinase	sensor histidine kinase	Sensor histidine kinase mlr6618	-	-	-	-
NMSCH_01976	CDS	DNA-binding response OmpR family regulator	K02483	K02483; two-component system, OmpR family, response regulator	COG0745	OmpR; DNA-binding response regulator, OmpR family, contains REC and winged-helix (wHTH) domain	response regulator transcription factor	Two-component transcriptional response regulator, LuxR family	-	-	-	-
NMSCH_01977	CDS	peptidase YpeB-like protein	-	-	COG3212	YkoI; PepSY domain containing protein, regulator of zincin peptidase activity	PepSY domain-containing protein	Membrane protein	-	-	-	-
NMSCH_01978	CDS	Endonuclease YncB, thermonuclease family	-	-	-	-	thermonuclease family protein	hypothetical protein	-	-	-	-
NMSCH_01979	CDS	Sequence 569 from patent US	-	-	-	-	hypothetical protein	hypothetical protein	-	-	-	-
NMSCH_01980	CDS	catalase	K03781	katE, CAT, catB, srpA; catalase [EC:1.11.1.6]	COG0753	KatE; Catalase	catalase family peroxidase	Catalase-like heme-binding protein	-	-	-	-
NMSCH_01981	CDS	lytic transglycosylase domain-containing protein	K08309	slt; soluble lytic murein transglycosylase [EC:4.2.2.-]	COG0741	MltE; Soluble lytic murein transglycosylase or regulatory protein s ( may contain LysM/invasin domain)	transglycosylase SLT domain-containing protein	Soluble lytic murein transglycosylase (EC 4.2.2.n1)	GH23(626-758)	GH23	GH23	Y(1-31)
NMSCH_01982	CDS	dihydrodipicolinate synthase	K01714	dapA; 4-hydroxy-tetrahydrodipicolinate synthase [EC:4.3.3.7]	COG0329	DapA; 4-hydroxy-tetrahydrodipicolinate synthase/N-acetylneuraminate lyase	4-hydroxy-tetrahydrodipicolinate synthase	4-hydroxy-tetrahydrodipicolinate synthase (EC 4.3.3.7)	-	-	-	-
NMSCH_01983	CDS	SsrA-binding protein	K03664	smpB; SsrA-binding protein	COG0691	SmpB; tmRNA-binding protein	SsrA-binding protein SmpB	tmRNA-binding protein SmpB	-	-	-	-
NMSCH_01984	CDS	peroxiredoxin (alkyl hydroperoxide reductase subunit C)	-	-	-	-	peroxiredoxin	Alkyl hydroperoxide reductase subunit C-like protein	-	-	-	-
NMSCH_01985	CDS	hypothetical protein	-	-	COG1432	LabA; NYN domain, predicted PIN-related RNAse, tRNA/rRNA maturation	NYN domain-containing protein	Mll7752 protein	-	-	-	-
NMSCH_01986	CDS	GTP pyrophosphokinase	K01139	spoT; GTP diphosphokinase / guanosine-3',5'-bis(diphosphate) 3'-diphosphatase [EC:2.7.6.5 3.1.7.2]	COG0317	SpoT; (p)ppGpp synthase/hydrolase, HD superfamily	GTP pyrophosphokinase rsh	Guanosine-3',5'-bis(diphosphate) 3'-pyrophosphohydrolase (EC 3.1.7.2) / GTP pyrophosphokinase (EC 2.7.6.5), (p)ppGpp synthetase II	-	-	-	-
NMSCH_01987	CDS	DNA-directed RNA polymerase subunit omega	K03060	rpoZ; DNA-directed RNA polymerase subunit omega [EC:2.7.7.6]	COG1758	RpoZ; DNA-directed RNA polymerase, subunit K/omega	DNA-directed RNA polymerase subunit omega	DNA-directed RNA polymerase omega subunit (EC 2.7.7.6)	-	-	-	-
NMSCH_01988	CDS	Malonyl CoA-acyl carrier protein transacylase	K00645	fabD, MCAT, MCT1; [acyl-carrier-protein] S-malonyltransferase [EC:2.3.1.39]	COG0331	FabD; Malonyl CoA-acyl carrier protein transacylase	ACP S-malonyltransferase	Malonyl CoA-acyl carrier protein transacylase (EC 2.3.1.39)	-	-	-	-
NMSCH_01989	CDS	3-oxoacyl-	K00059	fabG, OAR1; 3-oxoacyl-[acyl-carrier protein] reductase [EC:1.1.1.100]	COG1028	FabG; NAD(P)-dependent dehydrogenase, short-chain alcohol dehydrogenase family	3-oxoacyl-[acyl-carrier-protein] reductase	3-oxoacyl-[acyl-carrier protein] reductase (EC 1.1.1.100), FadG	-	-	-	-
NMSCH_01990	CDS	acyl carrier protein	K02078	acpP; acyl carrier protein	COG0236	AcpP; Acyl carrier protein	acyl carrier protein	Acyl carrier protein	-	-	-	-
NMSCH_01991	CDS	3-oxoacyl-	K09458	fabF, OXSM, CEM1; 3-oxoacyl-[acyl-carrier-protein] synthase II [EC:2.3.1.179]	COG0304	FabB; 3-oxoacyl-(acyl-carrier-protein) synthase	hypothetical protein	3-oxoacyl-[acyl-carrier-protein] synthase, KASII (EC 2.3.1.179)	-	-	-	-
NMSCH_01992	CDS	hypothetical protein	-	-	-	-	hypothetical protein	protein of unknown function DUF937	-	-	-	-
NMSCH_01993	CDS	Sequence 1690 from patent US	-	-	-	-	hypothetical protein	hypothetical protein	-	-	-	-
NMSCH_01994	CDS	hypothetical protein	-	-	-	-	hypothetical protein	hypothetical protein	-	-	-	-
NMSCH_01995	CDS	BON domain-containing protein	K03286	TC.OOP; OmpA-OmpF porin, OOP family	-	-	hypothetical protein	OmpA/MotB domain precursor	-	-	-	-
NMSCH_01996	CDS	hypothetical protein	-	-	-	-	hypothetical protein	hypothetical protein	-	-	-	-
[truncated: 4,619 more rows]
