# Supplementary material for: Insights into the genome of Methylobacterium sp. NMS14P, a novel bacterium for growth promotion of maize, chili, and sugarcane
Source: PLoS One. 2023 Feb 7;18(2):e0281505. doi: 10.1371/journal.pone.0281505 (PMC9904496; doi:10.1371/journal.pone.0281505)
Supplement: S5 Table — (XLSX) [file pone.0281505.s011.xlsx]

## Sheet: Sheet1
S5 Table. The pathogenic potential of NMS14P evaluated with the PathogenFinder 1.1.
Min Identity Threshold	Z-THRESHOLD	Prediction Score	Probability of being human pathogen	Matches	Genome Coverage (%)	Pathogenic Families Matched	Non-Pathogenic Families Matched	The organisms is predicted as human pathogenic
100.0	3.0	-155928	0.19	78	1.2	0	78	No
