# Supplementary material for: Insights into the genome of Methylobacterium sp. NMS14P, a novel bacterium for growth promotion of maize, chili, and sugarcane
Source: PLoS One. 2023 Feb 7;18(2):e0281505. doi: 10.1371/journal.pone.0281505 (PMC9904496; doi:10.1371/journal.pone.0281505)
Supplement: S6 Table — (XLSX) [file pone.0281505.s012.xlsx]

## Sheet: CHR_VFDB
S6 Table. Virulence factors-related genes identified in the NMS14P genome.
Locus tag	Source id	Gene	Product	Source organism	Length	E-value	Percent Identity
Chromosome
NMSCH_00603	VFG030400	faD13	long-chain fatty acid--CoA ligase	Mycobacterium sp. JDM601	54	2.63e-11	90741
NMSCH_00876	VFG014222	flgG	flagellar basal-body rod protein FlgG	Pseudomonas fluorescens Pf-5	37	1.83e-09	97297
NMSCH_01009	VFG026088	wcbR	capsular polysaccharide biosynthesis fatty acid synthase	Burkholderia cenocepacia HI2424	43	4.02e-10	95349
NMSCH_01638	VFG022028	eccA3	Type VII secretion system protein EccA3	Mycobacterium smegmatis str. MC2 155	36	5.62e-07	94444
NMSCH_01958	VFG027129	phoP	Possible two component system response transcriptional positive regulator PhoP	Mycobacterium yongonense 05-1390	45	2.66e-10	93333
NMSCH_02176	VFG025930	motB	flagellar motor protein MotB	Burkholderia cenocepacia J2315	79	2.09e-24	92405
NMSCH_02834	VFG015078	gacS	response regulator	Pseudomonas mendocina ymp	63	5.92e-15	90476
NMSCH_03470	VFG029685	mps1	non-ribosomal peptide synthetase	Mycobacterium avium 104	59	2.9e-14	91525
NMSCH_03949	VFG024127	sigA/rpoV	RNA polymerase sigma factor	Mycobacterium gilvum Spyr1	29	1.31e-06	100
NMSCH_04456	VFG016094	fpvA	ferripyoverdine receptor FpvA	Pseudomonas aeruginosa PA7	44	7.69e-08	90909
NMSCH_05201	VFG019942	gacS	response regulator	Pseudomonas fluorescens SBW25	31	3.2e-07	100
pNMS14P1
NMSP1_00134	VFG001269	cyaB	cyclolysin secretion ATP-binding protein	Bordetella pertussis Tohama I	44	2.44e-11	95455
NMSP1_00265	VFG044223	PSEEN_RS11600	TonB-dependent siderophore receptor	Pseudomonas entomophila L48	28	1.15e-05	100
