# Supplementary material for: Insights into the genome of Methylobacterium sp. NMS14P, a novel bacterium for growth promotion of maize, chili, and sugarcane
Source: PLoS One. 2023 Feb 7;18(2):e0281505. doi: 10.1371/journal.pone.0281505 (PMC9904496; doi:10.1371/journal.pone.0281505)
Supplement: S7 Table — (XLSX) [file pone.0281505.s013.xlsx]

## Sheet: Sheet1
S7 Table. Antimicrobial resistance (AMR) genes found in the NMS14P genome.
ORF ID	Contig	Locus tag	Start	Stop	Orientation	Cut off	Pass bitscore	Best hit bitscore	Best hit ARO	Best identities	ARO	Model type	SNPs in best hit ARO	Other SNPs	Drug class	Resistance mechanism	AMR gene family	Predicted DNA	Predicted protein	CARD protein sequence	Percentage length of reference sequence	ID	Model ID
Chromosome
CHR_NMS14P_2597 # 2770020 # 2773217 # 1 # ID=1_2597;partial=00;start_type=ATG;rbs_motif=AGAGG;rbs_spacer=8bp;gc_cont=0.679	CHR_NMS14P_2597	NMSCH_02636	2770020	2773217	+	Strict	750	975.7	adeF	51.24	3000777	protein homolog model	n/a	n/a	fluoroquinolone antibiotic; tetracycline antibiotic	antibiotic efflux	resistance-nodulation-cell division (RND) antibiotic efflux pump	ATGCGTTTCGCCCATTTCTTCGTCGACAGACCGATCTTCGCGTCCGTCACGTCGATCGTCTTCCTGATCCTCGGCTTCGTGGCCTACGAGAGCCTGCCGGTCTCGCAGTACCCCGAGATCGTGCCGCCGACCGTGACGGTGCGCGCCTCCTATCCGGGCGCCAACGCCGAGACCGTGGCCGCCACGATCGCGACGCCGATCGAGCAGGAGGTCAACGGCGTCGACAACATGCTCTACATGACGTCGTTGTCGACCAACGACGGCAACATGCTGCTGACCGTGACTTTCAAGGTCGGCACCAACCTCGATATCGCCAACGTGCTGGTGCAGAACCGGCTCTCGGTGGCGCAGCCGCGCCTGCCGCCGGACGTGCGCAACCTCGGCGTCACGGTCCGCAAG…	MRFAHFFVDRPIFASVTSIVFLILGFVAYESLPVSQYPEIVPPTVTVRASYPGANAETVAATIATPIEQEVNGVDNMLYMTSLSTNDGNMLLTVTFKVGTNLDIANVLVQNRLSVAQPRLPPDVRNLGVTVRKASPDLMLVVHLLSPNKTYDQNYLANYIYLNIRDELLRLDGVGDITIFGGNEYAERVWVDPNKLAAYGLSVTDVTTALQEQNVQVAAGQLNGPPAARGEAFQLVVQSQARFKTPEQFAEVIIKAQDGRLVRVKDIARVEMGQKDYTTNSFLNDTPAVGIGAFQRPGTNALDAAASVKKVMEEVKKNFPPDVEYRIAYNPTEFIEESIHEVYKTLFEAVGLVVIVVLVFLQSWRTALIPVIAIPVSLIGTFAAMAAFGFSLNNLTLFG…	MNISKFFIDRPIFAGVLSVLILLAGLLSVFQLPISEYPEVVPPSVVVRAQYPGANPKVIAETVASPLEESINGVEDMLYMQSQANSDGNLTITVNFKLGIDPDKAQQLVQNRVSQAMPRLPEDVQRLGVTTLKSSPTLTMVVHLTSPDNRYDMTYLRNYAVLNVKDRLARLQGVGEVGLFGSGDYAMRVWLDPQKVAQRNLTATEIVNAIREQNIQVAAGTIGASPSNSPLQLSVNAQGRLTTEQEFADIILKTAPDGAVTRLGDVARVELAASQYGLRSLLDNKQAVAIPIFQAPGANALQVSDQVRSTMKELSKDFPSSIKYDIVYDPTQFVRASIKAVVHTLLEAITLVVVVVILFLQTWRASIIPLLAVPVSIIGTFALMLAFGYSINALSLFGM…	100.57	gnl|BL_ORD_ID|133|hsp_num:0	153
CHR_NMS14P_3246 # 3411908 # 3415147 # -1 # ID=1_3246;partial=00;start_type=ATG;rbs_motif=GGAGG;rbs_spacer=5bp;gc_cont=0.684	CHR_NMS14P_3246	NMSCH_03291	3411908	3415147	-	Strict	750	1459.1	adeF	71.98	3000777	protein homolog model	n/a	n/a	fluoroquinolone antibiotic; tetracycline antibiotic	antibiotic efflux	resistance-nodulation-cell division (RND) antibiotic efflux pump	ATGAATCTCTCCAAGTTCTTCATCGACCGCCCGATCTTCGCGGGCGTGCTCTCGATGCTCATCTTCATCGGCGGCCTGCTCTCGCTCTTCGCGATGCCGATCTCCGAGTACCCCGACGTGGTGCCGCCCTCCGTCGTCGTCCGCGCGACCTTCCCGGGCGCCAACCCCAAGGTCATCGTCGAGACCGTGGCGACACCGATCGAGGAGCAGATCAACGGCGTCGAGGGCATGCTCTACATGTCGAGCCAGGCCACGACCGACGGCATCATGACGCTGACCGTCACGTTCCGGCTGGGCACCGACCCCGACAAGGCGCAGCAGCTCGTCCAGAACCGGGTCTCGCAGGCCGAGCCGCGGCTACCGGCGGTGGTGCGCCAGCTCGGCATCGTCACGGTCAAG…	MNLSKFFIDRPIFAGVLSMLIFIGGLLSLFAMPISEYPDVVPPSVVVRATFPGANPKVIVETVATPIEEQINGVEGMLYMSSQATTDGIMTLTVTFRLGTDPDKAQQLVQNRVSQAEPRLPAVVRQLGIVTVKSSPDLTMVVHLVSPNGRYDMTYLRNYAVLNIKDRLARLDGVGQVQLFGSGDYAMRIWLDPQKVAEHGLSAGDVVREIQAQNVEAAAGVIGASPAVPGLDLQLSLNAEGRLNSEEQFGDIVVKTGADGAITRLRDVARIELGASDYALRSLLDNKSAVAIPISQSPGSNAIQISDEVRRTMAEIKRSMPEGVDYQIVYDPTQFVRASIEAVIHTLLEAIALVVLVVILFLQTWRASIIPLLAVPVSIVGTFAVMHVFGFSINALSLF…	MNISKFFIDRPIFAGVLSVLILLAGLLSVFQLPISEYPEVVPPSVVVRAQYPGANPKVIAETVASPLEESINGVEDMLYMQSQANSDGNLTITVNFKLGIDPDKAQQLVQNRVSQAMPRLPEDVQRLGVTTLKSSPTLTMVVHLTSPDNRYDMTYLRNYAVLNVKDRLARLQGVGEVGLFGSGDYAMRVWLDPQKVAQRNLTATEIVNAIREQNIQVAAGTIGASPSNSPLQLSVNAQGRLTTEQEFADIILKTAPDGAVTRLGDVARVELAASQYGLRSLLDNKQAVAIPIFQAPGANALQVSDQVRSTMKELSKDFPSSIKYDIVYDPTQFVRASIKAVVHTLLEAITLVVVVVILFLQTWRASIIPLLAVPVSIIGTFALMLAFGYSINALSLFGM…	101.89	gnl|BL_ORD_ID|133|hsp_num:0	153
CHR_NMS14P_5106 # 5418040 # 5421228 # -1 # ID=1_5106;partial=00;start_type=ATG;rbs_motif=GAGG;rbs_spacer=9bp;gc_cont=0.689	CHR_NMS14P_5106	NMSCH_05184	5418040	5421228	-	Strict	750	820.5	adeF	44.67	3000777	protein homolog model	n/a	n/a	fluoroquinolone antibiotic; tetracycline antibiotic	antibiotic efflux	resistance-nodulation-cell division (RND) antibiotic efflux pump	ATGATCTCGCGCTTCTTCATCGAGCGACCGGTCCTGGCCAACGTGCTGGCCCTGGTCATGGTGCTGATCGGCGCGGTGTCACTGCTCAACCTGCCGGTGTCCCAGTATCCGAACGTCGTGCCGCCGACGGTGCAGGTCACCACCCGCTATCCGGGCGCGAGCGCCCGCACGGTGGTCGACACGGTGGCGCTGCCGATCGAGCAGCAGGTCAACGGCGTCGAGGGCATGCTCTACATGCAGTCGACCAGCGCGAGCGACGGCACCTACACGCTCACCGTCACCTTCGCGATCGGGACAGACGGCGACCAGGCCCAGGTGCTGGTGCAGAACCGCGTCGCGATCGCGATGTCGTCACTGCCGCAGGCGGTCCAGGTCCAGGGCGTCACGACCCAGAAGAAA…	MISRFFIERPVLANVLALVMVLIGAVSLLNLPVSQYPNVVPPTVQVTTRYPGASARTVVDTVALPIEQQVNGVEGMLYMQSTSASDGTYTLTVTFAIGTDGDQAQVLVQNRVAIAMSSLPQAVQVQGVTTQKKSTAVLQFVTLSAADGKFDSLFLSNYGVINVQNELARLPGVGNVTVFGAGQYAMRIWLDPDLVQARGLTPDAIINIVQQQSQEVTAGAVGMPPVPAGQDFQYTLNVNGRLNNAPDFENIIIKADAQDGGRITRLRDVGRVELGAQTYSQSFTLNGQPAAGIGIYQLPEANALTVANAVRTRMAELAKTFPSGLVYAIPFDTTEFVQASIHEVYMTLFEAAVLVLIVILVFVQDWRAMLVPATTVPVTIIGAFAAMAAMGFSVNLSTL…	MNISKFFIDRPIFAGVLSVLILLAGLLSVFQLPISEYPEVVPPSVVVRAQYPGANPKVIAETVASPLEESINGVEDMLYMQSQANSDGNLTITVNFKLGIDPDKAQQLVQNRVSQAMPRLPEDVQRLGVTTLKSSPTLTMVVHLTSPDNRYDMTYLRNYAVLNVKDRLARLQGVGEVGLFGSGDYAMRVWLDPQKVAQRNLTATEIVNAIREQNIQVAAGTIGASPSNSPLQLSVNAQGRLTTEQEFADIILKTAPDGAVTRLGDVARVELAASQYGLRSLLDNKQAVAIPIFQAPGANALQVSDQVRSTMKELSKDFPSSIKYDIVYDPTQFVRASIKAVVHTLLEAITLVVVVVILFLQTWRASIIPLLAVPVSIIGTFALMLAFGYSINALSLFGM…	100.28	gnl|BL_ORD_ID|133|hsp_num:0	153
pNMS14P1
P1_NMS14P_381 # 424559 # 427723 # 1 # ID=2_381;partial=00;start_type=TTG;rbs_motif=GAGG;rbs_spacer=5bp;gc_cont=0.705	P1_NMS14P_381	NMSP1_00385	424559	427723	+	Strict	750	765.0	adeF	42.13	3000777	protein homolog model	n/a	n/a	fluoroquinolone antibiotic; tetracycline antibiotic	antibiotic efflux	resistance-nodulation-cell division (RND) antibiotic efflux pump	TTGTTCGCCCGCTTCGTCGACCGGCCGGTCCTGGCGGCCGTCATCTCGGTTCTGATCACCCTGATCGGTGCGGTCGCCGGCCTGACCCTGCCGATCGCCCAGTTCCCCGAGATCGCGCCGCCGATCATCAACATCCAGGCGACCTATCCCGGCGCCAGCGCGCAGCAGGCCTACGACGCGGTCACGACGCCCCTGGAGCAGGAGATCAACGGCGCCCAGCACCTGCTCTACATCGCCTCGACCAGCAACACCGACGGGAGCGTCAATCTCGACGCCACCTTCGAGATCGGCTCCGACCTCGATGCCGCCGCCGCCGAGGTCCTGACCCGCGCCAACCGGGCCGAGGCGAAGCTGCCGGCCTCGGTGCGCGCGCAGGGGCTGGAGATCCAGAAGAGCTCC…	MFARFVDRPVLAAVISVLITLIGAVAGLTLPIAQFPEIAPPIINIQATYPGASAQQAYDAVTTPLEQEINGAQHLLYIASTSNTDGSVNLDATFEIGSDLDAAAAEVLTRANRAEAKLPASVRAQGLEIQKSSRQRLGNIVLYADPGAPYDELFLANWAETQVIKPLRRVDGMGRIQNFSQKRYAMRLWLDPVKMEALAISPDAVIRAVSQQNEQITTGSLGKPPTDGKPTAFELQVVTQGRLSQPQEFANILLRANPDGSVVRVRDVARVELGSEQYGVRSSFDGKPSATLGLYQTPGANAVRVMDGVKATMEEIARRFPPGLKYKIALDRTEFVREAIREVVHTLFEALILVVVVTYLFLQNWRATLIPSIAVPVALVGTFGPMALLGFSFNTLSLL…	MNISKFFIDRPIFAGVLSVLILLAGLLSVFQLPISEYPEVVPPSVVVRAQYPGANPKVIAETVASPLEESINGVEDMLYMQSQANSDGNLTITVNFKLGIDPDKAQQLVQNRVSQAMPRLPEDVQRLGVTTLKSSPTLTMVVHLTSPDNRYDMTYLRNYAVLNVKDRLARLQGVGEVGLFGSGDYAMRVWLDPQKVAQRNLTATEIVNAIREQNIQVAAGTIGASPSNSPLQLSVNAQGRLTTEQEFADIILKTAPDGAVTRLGDVARVELAASQYGLRSLLDNKQAVAIPIFQAPGANALQVSDQVRSTMKELSKDFPSSIKYDIVYDPTQFVRASIKAVVHTLLEAITLVVVVVILFLQTWRASIIPLLAVPVSIIGTFALMLAFGYSINALSLFGM…	99.53	gnl|BL_ORD_ID|133|hsp_num:0	153
