# Supplementary material for: Insights into the genome of Methylobacterium sp. NMS14P, a novel bacterium for growth promotion of maize, chili, and sugarcane
Source: PLoS One. 2023 Feb 7;18(2):e0281505. doi: 10.1371/journal.pone.0281505 (PMC9904496; doi:10.1371/journal.pone.0281505)
Supplement: S8 Table — (XLSX) [file pone.0281505.s014.xlsx]

## Sheet: Sheet 1
S8 Table. Strain-specific genes of NMS14P mapped to KEGG pathway.
Pathway	Description	CBMB27	DSM 760	DSM 5686	RE1.2	ES_PA-B5	NBRC 15690	ME94	JCM 2831	C1	XJLW	CBMB20	NMS14P
ko01100	Metabolic pathways	0	0	0	0	0	0	0	0	0	0	0	56
ko02020	Two-component system	0	0	0	0	0	0	0	0	0	0	0	22
ko01120	Microbial metabolism in diverse environments	0	0	0	0	0	0	0	0	0	0	0	19
ko02010	ABC transporters	0	0	0	0	0	0	0	0	0	0	0	19
ko02030	Bacterial chemotaxis	0	0	0	0	0	0	0	0	0	0	0	15
ko01110	Biosynthesis of secondary metabolites	0	0	0	0	0	0	0	0	0	0	0	13
ko02024	Quorum sensing	0	0	0	0	0	0	0	0	0	0	0	13
ko00920	Sulfur metabolism	0	0	0	0	0	0	0	0	0	0	0	9
ko00280	Valine, leucine and isoleucine degradation	0	0	0	0	0	0	0	0	0	0	0	8
ko00360	Phenylalanine metabolism	0	0	0	0	0	0	0	0	0	0	0	5
ko00380	Tryptophan metabolism	0	0	0	0	0	0	0	0	0	0	0	5
ko01240	Biosynthesis of cofactors	0	0	0	0	0	0	0	0	0	0	0	5
ko00330	Arginine and proline metabolism	0	0	0	0	0	0	0	0	0	0	0	4
ko00627	Aminobenzoate degradation	0	0	0	0	0	0	0	0	0	0	0	4
ko00643	Styrene degradation	0	0	0	0	0	0	0	0	0	0	0	4
ko01200	Carbon metabolism	0	0	0	0	0	0	0	0	0	0	0	4
ko01230	Biosynthesis of amino acids	0	0	0	0	0	0	0	0	0	0	0	4
ko02025	Biofilm formation - Pseudomonas aeruginosa	0	0	0	0	0	0	0	0	0	0	0	4
ko04146	Peroxisome	0	0	0	0	0	0	0	0	0	0	0	4
ko00053	Ascorbate and aldarate metabolism	0	0	0	0	0	0	0	0	0	0	0	3
ko00230	Purine metabolism	0	0	0	0	0	0	0	0	0	0	0	3
ko00250	Alanine, aspartate and glutamate metabolism	0	0	0	0	0	0	0	0	0	0	0	3
ko00300	Lysine biosynthesis	0	0	0	0	0	0	0	0	0	0	0	3
ko00362	Benzoate degradation	0	0	0	0	0	0	0	0	0	0	0	3
ko00541	O-Antigen nucleotide sugar biosynthesis	0	0	0	0	0	0	0	0	0	0	0	3
ko00640	Propanoate metabolism	0	0	0	0	0	0	0	0	0	0	0	3
ko01220	Degradation of aromatic compounds	0	0	0	0	0	0	0	0	0	0	0	3
ko02060	Phosphotransferase system (PTS)	0	0	0	0	0	0	0	0	0	0	0	3
ko04213	Longevity regulating pathway - multiple species	0	0	0	0	0	0	0	0	0	0	0	3
ko00040	Pentose and glucuronate interconversions	0	0	0	0	0	0	0	0	0	0	0	2
ko00071	Fatty acid degradation	0	0	0	0	0	0	0	0	0	0	0	2
ko00072	Synthesis and degradation of ketone bodies	0	0	0	0	0	0	0	0	0	0	0	2
ko00260	Glycine, serine and threonine metabolism	0	0	0	0	0	0	0	0	0	0	0	2
ko00261	Monobactam biosynthesis	0	0	0	0	0	0	0	0	0	0	0	2
ko00281	Geraniol degradation	0	0	0	0	0	0	0	0	0	0	0	2
ko00310	Lysine degradation	0	0	0	0	0	0	0	0	0	0	0	2
ko00361	Chlorocyclohexane and chlorobenzene degradation	0	0	0	0	0	0	0	0	0	0	0	2
ko00410	beta-Alanine metabolism	0	0	0	0	0	0	0	0	0	0	0	2
ko00520	Amino sugar and nucleotide sugar metabolism	0	0	0	0	0	0	0	0	0	0	0	2
ko00630	Glyoxylate and dicarboxylate metabolism	0	0	0	0	0	0	0	0	0	0	0	2
ko00650	Butanoate metabolism	0	0	0	0	0	0	0	0	0	0	0	2
ko00680	Methane metabolism	0	0	0	0	0	0	0	0	0	0	0	2
ko00740	Riboflavin metabolism	0	0	0	0	0	0	0	0	0	0	0	2
ko00860	Porphyrin and chlorophyll metabolism	0	0	0	0	0	0	0	0	0	0	0	2
ko00980	Metabolism of xenobiotics by cytochrome P450	0	0	0	0	0	0	0	0	0	0	0	2
ko02026	Biofilm formation - Escherichia coli	0	0	0	0	0	0	0	0	0	0	0	2
ko02040	Flagellar assembly	0	0	0	0	0	0	0	0	0	0	0	2
ko04113	Meiosis - yeast	0	0	0	0	0	0	0	0	0	0	0	2
ko04212	Longevity regulating pathway - worm	0	0	0	0	0	0	0	0	0	0	0	2
ko00010	Glycolysis / Gluconeogenesis	0	0	0	0	0	0	0	0	0	0	0	1
ko00030	Pentose phosphate pathway	0	0	0	0	0	0	0	0	0	0	0	1
ko00051	Fructose and mannose metabolism	0	0	0	0	0	0	0	0	0	0	0	1
ko00130	Ubiquinone and other terpenoid-quinone biosynthesis	0	0	0	0	0	0	0	0	0	0	0	1
ko00190	Oxidative phosphorylation	0	0	0	0	0	0	0	0	0	0	0	1
ko00240	Pyrimidine metabolism	0	0	0	0	0	0	0	0	0	0	0	1
ko00350	Tyrosine metabolism	0	0	0	0	0	0	0	0	0	0	0	1
ko00364	Fluorobenzoate degradation	0	0	0	0	0	0	0	0	0	0	0	1
ko00430	Taurine and hypotaurine metabolism	0	0	0	0	0	0	0	0	0	0	0	1
ko00460	Cyanoamino acid metabolism	0	0	0	0	0	0	0	0	0	0	0	1
ko00480	Glutathione metabolism	0	0	0	0	0	0	0	0	0	0	0	1
ko00500	Starch and sucrose metabolism	0	0	0	0	0	0	0	0	0	0	0	1
ko00511	Other glycan degradation	0	0	0	0	0	0	0	0	0	0	0	1
ko00514	Other types of O-glycan biosynthesis	0	0	0	0	0	0	0	0	0	0	0	1
ko00521	Streptomycin biosynthesis	0	0	0	0	0	0	0	0	0	0	0	1
ko00523	Polyketide sugar unit biosynthesis	0	0	0	0	0	0	0	0	0	0	0	1
ko00525	Acarbose and validamycin biosynthesis	0	0	0	0	0	0	0	0	0	0	0	1
ko00540	Lipopolysaccharide biosynthesis	0	0	0	0	0	0	0	0	0	0	0	1
ko00561	Glycerolipid metabolism	0	0	0	0	0	0	0	0	0	0	0	1
ko00564	Glycerophospholipid metabolism	0	0	0	0	0	0	0	0	0	0	0	1
ko00620	Pyruvate metabolism	0	0	0	0	0	0	0	0	0	0	0	1
ko00622	Xylene degradation	0	0	0	0	0	0	0	0	0	0	0	1
ko00623	Toluene degradation	0	0	0	0	0	0	0	0	0	0	0	1
ko00625	Chloroalkane and chloroalkene degradation	0	0	0	0	0	0	0	0	0	0	0	1
ko00626	Naphthalene degradation	0	0	0	0	0	0	0	0	0	0	0	1
ko00770	Pantothenate and CoA biosynthesis	0	0	0	0	0	0	0	0	0	0	0	1
ko00790	Folate biosynthesis	0	0	0	0	0	0	0	0	0	0	0	1
ko00830	Retinol metabolism	0	0	0	0	0	0	0	0	0	0	0	1
ko00903	Limonene and pinene degradation	0	0	0	0	0	0	0	0	0	0	0	1
ko00930	Caprolactam degradation	0	0	0	0	0	0	0	0	0	0	0	1
ko00982	Drug metabolism - cytochrome P450	0	0	0	0	0	0	0	0	0	0	0	1
ko01212	Fatty acid metabolism	0	0	0	0	0	0	0	0	0	0	0	1
ko03018	RNA degradation	0	0	0	0	0	0	0	0	0	0	0	1
ko03030	DNA replication	0	0	0	0	0	0	0	0	0	0	0	1
ko03060	Protein export	0	0	0	0	0	0	0	0	0	0	0	1
ko03070	Bacterial secretion system	0	0	0	0	0	0	0	0	0	0	0	1
ko03410	Base excision repair	0	0	0	0	0	0	0	0	0	0	0	1
ko03440	Homologous recombination	0	0	0	0	0	0	0	0	0	0	0	1
ko03450	Non-homologous end-joining	0	0	0	0	0	0	0	0	0	0	0	1
ko04011	MAPK signaling pathway - yeast	0	0	0	0	0	0	0	0	0	0	0	1
ko04016	MAPK signaling pathway - plant	0	0	0	0	0	0	0	0	0	0	0	1
ko04068	FoxO signaling pathway	0	0	0	0	0	0	0	0	0	0	0	1
ko04080	Neuroactive ligand-receptor interaction	0	0	0	0	0	0	0	0	0	0	0	1
ko04142	Lysosome	0	0	0	0	0	0	0	0	0	0	0	1
ko04151	PI3K-Akt signaling pathway	0	0	0	0	0	0	0	0	0	0	0	1
ko04211	Longevity regulating pathway	0	0	0	0	0	0	0	0	0	0	0	1
ko04214	Apoptosis - fly	0	0	0	0	0	0	0	0	0	0	0	1
ko04510	Focal adhesion	0	0	0	0	0	0	0	0	0	0	0	1
ko04512	ECM-receptor interaction	0	0	0	0	0	0	0	0	0	0	0	1
ko04611	Platelet activation	0	0	0	0	0	0	0	0	0	0	0	1
ko04926	Relaxin signaling pathway	0	0	0	0	0	0	0	0	0	0	0	1
ko04931	Insulin resistance	0	0	0	0	0	0	0	0	0	0	0	1
ko04933	AGE-RAGE signaling pathway in diabetic complications	0	0	0	0	0	0	0	0	0	0	0	1
ko04940	Type I diabetes mellitus	0	0	0	0	0	0	0	0	0	0	0	1
ko04974	Protein digestion and absorption	0	0	0	0	0	0	0	0	0	0	0	1
ko04979	Cholesterol metabolism	0	0	0	0	0	0	0	0	0	0	0	1
ko05014	Amyotrophic lateral sclerosis	0	0	0	0	0	0	0	0	0	0	0	1
ko05022	Pathways of neurodegeneration - multiple diseases	0	0	0	0	0	0	0	0	0	0	0	1
ko05111	Biofilm formation - Vibrio cholerae	0	0	0	0	0	0	0	0	0	0	0	1
ko05134	Legionellosis	0	0	0	0	0	0	0	0	0	0	0	1
ko05146	Amoebiasis	0	0	0	0	0	0	0	0	0	0	0	1
ko05152	Tuberculosis	0	0	0	0	0	0	0	0	0	0	0	1
ko05165	Human papillomavirus infection	0	0	0	0	0	0	0	0	0	0	0	1
ko05166	Human T-cell leukemia virus 1 infection	0	0	0	0	0	0	0	0	0	0	0	1
ko05205	Proteoglycans in cancer	0	0	0	0	0	0	0	0	0	0	0	1
ko05208	Chemical carcinogenesis - reactive oxygen species	0	0	0	0	0	0	0	0	0	0	0	1
ko05415	Diabetic cardiomyopathy	0	0	0	0	0	0	0	0	0	0	0	1
ko05417	Lipid and atherosclerosis	0	0	0	0	0	0	0	0	0	0	0	1
