# Supplementary material for: Insights into the genome of Methylobacterium sp. NMS14P, a novel bacterium for growth promotion of maize, chili, and sugarcane
Source: PLoS One. 2023 Feb 7;18(2):e0281505. doi: 10.1371/journal.pone.0281505 (PMC9904496; doi:10.1371/journal.pone.0281505)
Supplement: S9 Table — (XLSX) [file pone.0281505.s015.xlsx]

## Sheet: .
S9 Table. Putative novel genes found in the NMS14P genome annotated using conserved domain database (CDD).
Locus tag	Hit type	PSSM ID	From	To	Length	E-value	Bitscore	Accession	Short name	Incomplete	Superfamily	Definition
Chromosome
NMSCH_00033	superfamily	237030	184	276	92	0.00100165	406.442	cl36091	kgd superfamily	C	-	multifunctional oxoglutarate decarboxylase/oxoglutarate dehydrogenase thiamine pyrophosphate-binding subunit/dihydrolipoyllysine-residue succinyltransferase subunit; alpha-ketoglutarate decarboxylase; Reviewed.
NMSCH_00357	specific	402478	246	352	106	1.77e-34	136.349	pfam10908	DUF2778	-	cl12489	Protein of unknown function (DUF2778); This is a bacterial family of uncharacterized proteins.
NMSCH_00357	superfamily	237057	44	239	195	0.000384887	425.555	cl36108	PRK12323 superfamily	N	-	DNA polymerase III subunit gamma/tau; DNA polymerase III subunit gamma/tau.
NMSCH_01239	specific	404466	46	162	116	0.00104	523.121	pfam13578	Methyltransf_24	-	cl17173	Methyltransferase domain; This family appears to be a methyltransferase domain.
NMSCH_01242	superfamily	412717	287	518	231	3.25e-31	134.585	cl01053	SGNH_hydrolase superfamily	-	-	SGNH_hydrolase, or GDSL_hydrolase, is a diverse family of lipases and esterases. The tertiary fold of the enzyme is substantially different from that of the alpha/beta hydrolase family and unique among all known hydrolases; its active site closely resembles the typical Ser-His-Asp(Glu) triad from other serine hydrolases, but may lack the carboxlic acid.
NMSCH_01244	superfamily	418430	47	158	111	0.000197946	399.557	cl17173	AdoMet_MTases superfamily	-	-	S-adenosylmethionine-dependent methyltransferases (SAM or AdoMet-MTase), class I; AdoMet-MTases are enzymes that use S-adenosyl-L-methionine (SAM or AdoMet) as a substrate for methyltransfer, creating the product S-adenosyl-L-homocysteine (AdoHcy). There are at least five structurally distinct families of AdoMet-MTases, class I being the largest and most diverse. Within this class enzymes can be …
NMSCH_01246	superfamily	415824	237	396	159	3.96e-05	606.293	cl10013	Glycosyltransferase_GTB-type superfamily	N	-	glycosyltransferase family 1 and related proteins with GTB topology; Glycosyltransferases catalyze the transfer of sugar moieties from activated donor molecules to specific acceptor molecules, forming glycosidic bonds. The acceptor molecule can be a lipid, a protein, a heterocyclic compound, or another carbohydrate residue. The structures of the formed glycoconjugates are extremely diverse, refle…
NMSCH_01250	specific	400515	219	307	88	0.0742	469.773	pfam08242	Methyltransf_12	-	cl17173	Methyltransferase domain; Members of this family are SAM dependent methyltransferases.
NMSCH_01254	superfamily	415824	678	1008	330	1.81e-07	698.741	cl10013	Glycosyltransferase_GTB-type superfamily	-	-	glycosyltransferase family 1 and related proteins with GTB topology; Glycosyltransferases catalyze the transfer of sugar moieties from activated donor molecules to specific acceptor molecules, forming glycosidic bonds. The acceptor molecule can be a lipid, a protein, a heterocyclic compound, or another carbohydrate residue. The structures of the formed glycoconjugates are extremely diverse, refle…
NMSCH_01254	superfamily	224137	351	614	263	6.59e-07	675.091	cl34186	GT2 superfamily	-	-	Glycosyltransferase, GT2 family [Carbohydrate transport and metabolism]; Predicted glycosyltransferases [General function prediction only].
NMSCH_01255	superfamily	418430	217	302	85	3.48	435.707	cl17173	AdoMet_MTases superfamily	N	-	S-adenosylmethionine-dependent methyltransferases (SAM or AdoMet-MTase), class I; AdoMet-MTases are enzymes that use S-adenosyl-L-methionine (SAM or AdoMet) as a substrate for methyltransfer, creating the product S-adenosyl-L-homocysteine (AdoHcy). There are at least five structurally distinct families of AdoMet-MTases, class I being the largest and most diverse. Within this class enzymes can be …
NMSCH_01256	superfamily	418430	47	162	115	0.0465	476.597	cl17173	AdoMet_MTases superfamily	-	-	S-adenosylmethionine-dependent methyltransferases (SAM or AdoMet-MTase), class I; AdoMet-MTases are enzymes that use S-adenosyl-L-methionine (SAM or AdoMet) as a substrate for methyltransfer, creating the product S-adenosyl-L-homocysteine (AdoHcy). There are at least five structurally distinct families of AdoMet-MTases, class I being the largest and most diverse. Within this class enzymes can be …
NMSCH_01261	superfamily	416402	37	102	65	0.00601761	342.659	cl12013	BAR superfamily	NC	-	The Bin/Amphiphysin/Rvs (BAR) domain, a dimerization module that binds membranes and detects membrane curvature; BAR domains are dimerization, lipid binding and curvature sensing modules found in many different proteins with diverse functions including organelle biogenesis, membrane trafficking or remodeling, and cell division and migration. Mutations in BAR containing proteins have been linked t…
NMSCH_01362	specific	402660	144	249	105	1.24e-05	572.057	pfam11185	DUF2971	-	cl12734	Protein of unknown function (DUF2971); This bacterial family of proteins has no known function.
NMSCH_01366	superfamily	424071	9	134	125	0.00259	514.168	cl40440	PDDEXK_nuclease-like superfamily	-	-	PDDEXK family nucleases; Superfamily of PDDEXK nucleases including very short patch repair (Vsr) endonucleases, archaeal Holliday junction resolvases, MutH methyl-directed DNA mismatch-repair endonucleases, and catalytic domains of many restriction endonucleases, such as EcoRI, BamHI, and FokI.
NMSCH_01375	superfamily	418520	36	93	57	2.3e-08	608.234	cl19078	REC superfamily	N	-	phosphoacceptor receiver (REC) domain of response regulators (RRs) and pseudo response regulators (PRRs); Two-component systems (TCSs) involving a sensor and a response regulator are used by bacteria to adapt to changing environments. Processes regulated by two-component systems in bacteria include sporulation, pathogenicity, virulence, chemotaxis, and membrane transport. Response regulators (RRs…
NMSCH_01436	specific	408341	52	82	30	0.000122222	358.043	pfam18557	NepR	-	cl39877	Anti-sigma factor NepR; The general stress response sigma factor in alphaproteobacteria, sigma EcfG is inactivated by the anti-sigma factor NepR, which is itself regulated by the response regulator PhyR. NepR forms two helices that extend over the surface of the PhyR subdomains. Homology modeling and comparative analysis of NepR, PhyR and sigmaEcfG mutants indicate that NepR contacts both protein…
NMSCH_01488	superfamily	419961	35	219	184	0.00456	537.846	cl23717	crotonase-like superfamily	-	-	Crotonase/Enoyl-Coenzyme A (CoA) hydratase superfamily. This superfamily contains a diverse set of enzymes including enoyl-CoA hydratase, napthoate synthase, methylmalonyl-CoA decarboxylase, 3-hydoxybutyryl-CoA dehydratase, and dienoyl-CoA isomerase. Many of these play important roles in fatty acid metabolism. In addition to a conserved structural core and the formation of trimers (or dimers of t…
NMSCH_01517	superfamily	333740	132	166	34	0.00063683	379.945	cl39172	tand_rpt_95 superfamily	N	-	tandem-95 repeat; This 95-amino acid repeat occurs in tandem in proteins that may be several thousand amino acids long.
NMSCH_01570	superfamily	416389	40	91	51	0.00155007	374.987	cl11965	terB_like superfamily	C	-	tellurium resistance terB-like protein; This family consists of tellurium resistance terB proteins, N-terminal domain of heat shock DnaJ-like proteins, N-terminal domain of Mo-dependent nitrogenase-like proteins, C-terminal domain of ABC transporter ATP-binding proteins, C-terminal domain of serine/threonine protein kinase, and many hypothetical bacterial proteins. The function of this family is …
NMSCH_02104	superfamily	408156	35	127	92	2.4e-13	795.825	cl39697	Gp138_N superfamily	-	-	Phage protein Gp138 N-terminal domain; This domain is found in the N-terminal domain of gene product 138 (gp138) in an unidentified bacteriophage. Gp138 is thought to be involved in the process of opening the host cell membrane during infection. The domain has an OB-fold with an intramolecular disulfide bond between C114 and C120.
NMSCH_02109	superfamily	419680	26	100	74	0.00142349	382.879	cl21478	ATP-synt_B superfamily	-	-	ATP synthase B/B' CF(0); Part of the CF(0) (base unit) of the ATP synthase. The base unit is thought to translocate protons through membrane (inner membrane in mitochondria, thylakoid membrane in plants, cytoplasmic membrane in bacteria). The B subunits are thought to interact with the stalk of the CF(1) subunits. This domain should not be confused with the ab CF(1) proteins (in the head of the A…
NMSCH_02109	superfamily	421749	94	231	137	0.00213132	399.716	cl29167	PhageMin_Tail superfamily	-	-	Phage-related minor tail protein; Members of this family are found in putative phage tail tape measure proteins.
NMSCH_02113	superfamily	403015	5	145	140	2.4e-39	142.63	cl13181	DUF3277 superfamily	-	-	Protein of unknown function (DUF3277); This family of proteins represents a putative bacteriophage protein. No function is currently known.
NMSCH_02120	specific	404194	10	122	112	1.01e-15	808.601	pfam13262	DUF4054	-	cl16194	Protein of unknown function (DUF4054); This family of proteins is functionally uncharacterized. This family of proteins is found in bacteria and viruses. Proteins in this family are typically between 120 and 152 amino acids in length.
NMSCH_02168	superfamily	398245	160	233	73	2.8	408.562	cl04523	DUF551 superfamily	-	-	Protein of unknown function (DUF551); This family represents the carboxy terminus of a protein of unknown function, found in dsDNA viruses with no RNA stage, including bacteriophages lambda and P22, and also in some Escherichia coli prophages.
NMSCH_02692	superfamily	419973	19	127	108	0.0039547	362.706	cl23730	F5_F8_type_C superfamily	-	-	F5/8 type C domain; This domain is also known as the discoidin (DS) domain family.
NMSCH_02718	superfamily	419669	21	76	55	0.00483251	347.774	cl21459	HTH superfamily	-	-	Helix-turn-helix domains; A large family of mostly alpha-helical protein domains with a characteristic fold; most members function as sequence-specific DNA binding domains, such as in transcription regulators. This superfamily also includes the winged helix-turn-helix domains.
NMSCH_02750	specific	400242	33	179	146	4.73e-38	138.56	pfam07799	DUF1643	-	cl01787	Protein of unknown function (DUF1643); The members of this family are all sequences found within hypothetical proteins expressed by various bacterial species. The region concerned is approximately 150 residues long.
NMSCH_02885	superfamily	223065	449	586	137	0.00207149	41.206	cl33729	PHA03378 superfamily	NC	-	EBNA-3B; Provisional
NMSCH_02886	superfamily	226439	24	221	197	7.6e-14	837.003	cl34694	ZliS superfamily	N	-	Lysozyme family protein [General function prediction only]; Lysozyme family protein [General function prediction only].
NMSCH_03314	superfamily	404604	54	126	72	2.74	419.508	cl16369	DUF4163 superfamily	-	-	Domain of unknown function (DUF4163); The structure of this domain is and alpha-beta-two layer sandwich, identified from a Fervidobacterium nodosum Rt17-B1 like protein. The function is not known except that it is found in association with Heat-shock cognate 70kd protein 44kd ATPase, pfam11738.
NMSCH_03939	specific	396333	27	157	130	7.06e-54	177.233	pfam01724	DUF29	-	cl03330	Domain of unknown function DUF29; This family consists of various hypothetical proteins from cyanobacteria, none of which are functionally described. The aligned region is approximately 120-140 amino acids long corresponding to almost the entire length of the proteins in the family. Structure 3fcn is a small protein that has a novel all-alpha fold. The N-terminal helical hairpin is likely to func…
NMSCH_03952	superfamily	406544	1	162	161	3.72e-32	126.597	cl24665	DUF4865 superfamily	-	-	Domain of unknown function (DUF4865); This family consists of uncharacterized proteins around 180 residues in length and is mainly found in various Bacillus species. Distant homology and fold prediction suggests proteins from this family would have a ferrodoxin dimeric fold and specifically be related to the putative mono-oxygenase ydhR family PF08803, however this prediction has not been verifie…
NMSCH_04202	superfamily	227690	9	117	108	2.21e-05	59.617	cl28442	COG5403 superfamily	C	-	Uncharacterized protein [Function unknown]; Uncharacterized conserved protein [Function unknown].
NMSCH_04274	superfamily	417481	6	27	21	0.00650594	332.669	cl14647	GH43_62_32_68_117_130 superfamily	NC	-	Glycosyl hydrolase families: GH43, GH62, GH32, GH68, GH117, CH130; Members of the glycosyl hydrolase families 32, 43, 62, 68, 117 and 130 (GH32, GH43, GH62, GH68, GH117, GH130) all possess 5-bladed beta-propeller domains and comprise clans F and J, as classified by the carbohydrate-active enzymes database (CAZY). Clan F consists of families GH43 and GH62. GH43 includes beta-xylosidases (EC 3.2.1.…
NMSCH_04279	specific	408341	58	90	32	0.378	400.415	pfam18557	NepR	-	cl39877	Anti-sigma factor NepR; The general stress response sigma factor in alphaproteobacteria, sigma EcfG is inactivated by the anti-sigma factor NepR, which is itself regulated by the response regulator PhyR. NepR forms two helices that extend over the surface of the PhyR subdomains. Homology modeling and comparative analysis of NepR, PhyR and sigmaEcfG mutants indicate that NepR contacts both protein…
NMSCH_04292	superfamily	412641	68	113	45	0.00488311	338.907	cl00909	Ribosomal_L24e_L24 superfamily	-	-	Ribosomal protein L24e/L24 is a ribosomal protein found in eukaryotes (L24) and in archaea (L24e, distinct from archaeal L24). L24e/L24 is located on the surface of the large subunit, adjacent to proteins L14 and L3, and near the translation factor binding site. L24e/L24 appears to play a role in the kinetics of peptide synthesis, and may be involved in interactions between the large and small su…
NMSCH_04347	superfamily	405732	35	105	70	0.00256023	356.846	cl20960	DUF4554 superfamily	N	-	Domain of unknown function (DUF4554); This family of proteins is functionally uncharacterized. This family of proteins is found in some vertebrates. This family includes human protein C11orf80.
NMSCH_04518	specific	403852	5	33	28	0.00545158	342.786	pfam12773	DZR	N	cl25536	Double zinc ribbon; This family consists of a pair of zinc ribbon domains.
NMSCH_04523	superfamily	413393	16	61	45	0.00155665	332.023	cl02600	HTH_MerR-SF superfamily	-	-	Helix-Turn-Helix DNA binding domain of transcription regulators from the MerR superfamily; Helix-turn-helix (HTH) transcription regulator MerR superfamily, N-terminal domain. The MerR family transcription regulators have been shown to mediate responses to stress including exposure to heavy metals, drugs, or oxygen radicals in eubacterial and some archaeal species. They regulate transcription of m…
NMSCH_04528	specific	340390	115	251	136	1.87e-54	187.086	cd16904	pesticin_lyz-like	-	cl00222	pesticin C-terminal-like domain of uncharacterized proteins; This subfamily is composed of uncharacterized proteins containing a lysozyme-like domain similar to the C-terminal domain of pesticin. Pesticin (Pst) is an anti-bacterial toxin produced by Yersinia pestis that acts through uptake by the target related bacteria and the hydrolysis of peptidoglycan in the periplasm. Pst contains an N-termi…
NMSCH_04528	superfamily	412234	235	314	79	0.211	463.574	cl00222	Lyz-like superfamily	N	-	lysozyme-like domains; This family contains several members, including soluble lytic transglycosylases (SLT), goose egg-white lysozymes (GEWL), hen egg-white lysozymes (HEWL), chitinases, bacteriophage lambda lysozymes, endolysins, autolysins, chitosanases, and pesticin. Typical members are involved in the hydrolysis of beta-1,4- linked polysaccharides.
NMSCH_04621	superfamily	226868	34	121	87	0.0263	494.975	cl34764	LprI superfamily	C	-	Uncharacterized protein LprI [Function unknown]; Uncharacterized protein conserved in bacteria, putative lipoprotein [Function unknown].
NMSCH_04674	specific	401714	235	260	25	0.0147	464.412	pfam09851	SHOCT	-	cl26592	Short C-terminal domain; Short C-terminal domain.
NMSCH_04824	superfamily	408702	10	84	74	3.72	391.528	cl40935	DUF5681 superfamily	-	-	Family of unknown function (DUF5681); This domain family is found in bacteria, archaea and viruses, and is typically between 75 and 86 amino acids in length. There is a conserved SGNP sequence motif. There are two completely conserved G residues that may be functionally important.
NMSCH_04858	superfamily	237940	3	59	56	0.00489259	332.338	cl36477	PRK15313 superfamily	NC	-	intestinal colonization autotransporter adhesin MisL; intestinal colonization autotransporter adhesin MisL.
NMSCH_04866	specific	399659	73	137	64	6.12e-12	695.553	pfam06823	DUF1236	-	cl06059	Protein of unknown function (DUF1236); This family contains a number of hypothetical bacterial proteins of unknown function. Some family members contain more than one copy of the region represented by this family.
NMSCH_04991	specific	404629	3	56	53	0.000732	459.951	pfam13770	DUF4169	-	cl16384	Domain of unknown function (DUF4169); Domain of unknown function (DUF4169).
NMSCH_05163	superfamily	235334	5	203	198	0.00281363	395.459	cl35279	PRK05035 superfamily	N	-	electron transport complex protein RnfC; Provisional
NMSCH_05547	superfamily	225913	437	598	161	0.000992	586.002	cl34594	COG3378 superfamily	NC	-	Phage- or plasmid-associated DNA primase [Mobilome: prophages, transposons]; Phage associated DNA primase [General function prediction only].
NMSCH_05575	superfamily	417687	54	102	48	8.77	402.816	cl15257	GIY-YIG_SF superfamily	C	-	GIY-YIG nuclease domain superfamily; The GIY-YIG nuclease domain superfamily includes a large and diverse group of proteins involved in many cellular processes, such as class I homing GIY-YIG family endonucleases, prokaryotic nucleotide excision repair proteins UvrC and Cho, type II restriction enzymes, the endonuclease/reverse transcriptase of eukaryotic retrotransposable elements, and a family …
NMSCH_05964	specific	397447	5	149	144	0.00471187	376.607	pfam03372	Exo_endo_phos	C	cl00490	Endonuclease/Exonuclease/phosphatase family; This large family of proteins includes magnesium dependent endonucleases and a large number of phosphatases involved in intracellular signalling. This family includes: AP endonuclease proteins EC:4.2.99.18, DNase I proteins EC:3.1.21.1, Synaptojanin an inositol-1,4,5-trisphosphate phosphatase EC:3.1.3.56, Sphingomyelinase EC:3.1.4.12, and Nocturnin.
pNMS14P1
NMSP1_00021	superfamily	225256	4	108	104	4.53e-07	612.549	cl34465	Fes superfamily	N	-	Enterochelin esterase or related enzyme [Inorganic ion transport and metabolism]; Enterochelin esterase and related enzymes [Inorganic ion transport and metabolism].
NMSP1_00367	superfamily	419691	4	81	77	0.00557	482.698	cl21494	Abhydrolase superfamily	C	-	alpha/beta hydrolases; A functionally diverse superfamily containing proteases, lipases, peroxidases, esterases, epoxide hydrolases and dehalogenases. The catalytic apparatus typically involves three residues (catalytic triad): a serine, a glutamate or aspartate and a histidine, and often the mechanism involves a nucleophilic attack on a carbonyl carbon atom.
pNMS14P2
NMSP2_00053	superfamily	406642	20	76	56	0.299	401.752	cl24750	DUF4926 superfamily	-	-	Domain of unknown function (DUF4926); This family consists of uncharacterized proteins around 70 residues in length and is mainly found in various Caulobacter, Microcystis and Cyanothece species. The function of this family is unknown.
